# Supplementary material for: Transcriptional Program of Ciliated Epithelial Cells Reveals New Cilium and Centrosome Components and Links to Human Disease
Source: PLoS One. 2012 Dec 31;7(12):e52166. doi: 10.1371/journal.pone.0052166 (PMC3534086; doi:10.1371/journal.pone.0052166)
Supplement: Table S2 — Subtracted ALI+12 transcriptome. (XLSX) [file pone.0052166.s002.xlsx]

## Sheet: ALI+12 (subtracted)
Table S2. Subtracted ALI+12 Transcriptome
Gene.Name	Gene.Symbol	Accession	M = log2 fold change	adj.P.Val
meiosis-specific nuclear structural protein 1	Mns1	NM_008613	7.40962	1.59677e-09
cadherin 11	Cdh11	NM_009866	7.213	3.65566e-09
transformed mouse 3T3 cell double minute 1	Mdm1	NM_148922	6.17367	3.93161e-06
	4932425I24Rik	XM_489540	5.84326	2.45057e-05
RIKEN cDNA A330021E22 gene	A330021E22Rik	NM_172447	5.80525	2.48355e-05
anterior gradient homlog 3 (Xenopus laevis)	Agr3	NM_207531	5.70964	3.7276e-05
radial spoke head 1 homolog (Chlamydomonas)	Rsph1	NM_025290	5.60329	6.08089e-05
calmodulin-like 4	Calml4	NM_138304	5.23757	0.000445871
pleckstrin	Plek	NM_019549	5.17171	0.000572874
RIKEN cDNA 1700026L06 gene	1700026L06Rik	XM_130129	5.02414	0.00115397
four and a half LIM domains 1	Fhl1	NM_010211	5.00264	0.00115397
creatine kinase, brain	Ckb	NM_021273	4.9911	0.00115397
translin-associated factor X (Tsnax) interacting protein 1	Tsnaxip1	NM_024445	4.96409	0.00123134
leucine rich repeat containing 67	Lrrc67	NM_145692	4.93064	0.00136681
coiled-coil domain containing 39	Ccdc39	NM_026222	4.90281	0.00147859
RIKEN cDNA A330021E22 gene	A330021E22Rik	NM_172447	4.83754	0.00195369
neuralized homolog 1A (Drosophila)	Neurl1a	NM_021360	4.81426	0.00207599
cyclin O	Ccno	XM_127523	4.77816	0.00236411
transmembrane 4 superfamily member 1	Tm4sf1	NM_008536	4.74984	0.00244896
myeloid leukemia factor 1	Mlf1	NM_010801	4.74521	0.00244896
WD repeat domain 78	Wdr78	NM_146254	4.74135	0.00244896
RIKEN cDNA 1700026D08 gene	1700026D08Rik	NM_029335	4.66586	0.00343301
coiled-coil domain containing 41	Ccdc41	NM_029852	4.6054	0.00437302
transformed mouse 3T3 cell double minute 1	Mdm1	NM_010785	4.54672	0.00547605
tektin 4	Tekt4	XM_128462	4.53677	0.00553008
pre-B lymphocyte gene 3	Vpreb3	NM_009514	4.48139	0.0065951
RIKEN cDNA 2010300C02 gene	2010300C02Rik	XM_129808	4.47846	0.0065951
leucine rich repeat containing 48	Lrrc48	NM_029044	4.46343	0.00685829
polo-like kinase 4 (Drosophila)	Plk4	NM_011495	4.43617	0.00733566
	Lrrc34	XM_487721	4.41918	0.00771933
RIKEN cDNA 1700028P14 gene	1700028P14Rik	NM_026188	4.38088	0.00861549
UBX domain protein 11	Ubxn11	NM_026257	4.37461	0.00861549
	Glcci1	NM_178072	4.37342	0.00861549
RIKEN cDNA 4833427G06 gene	4833427G06Rik	NM_177702	4.32995	0.0094609
myeloblastosis oncogene	Myb	NM_010848	4.32575	0.0094609
coiled-coil domain containing 39	Ccdc39	NM_026222	4.3135	0.00978917
kinesin family member 27	Kif27	NM_175214	4.28774	0.0107942
aldehyde dehydrogenase 3 family, member B1	Aldh3b1	NM_026316	4.26809	0.0115673
ropporin 1-like	Ropn1l	NM_145852	4.23903	0.01241
RIB43A domain with coiled-coils 1	Ribc1	NM_025660	4.22517	0.0129599
RIKEN cDNA 4933434I06 gene	4933434I06Rik	XM_283704	4.20256	0.014093
calcium channel, voltage-dependent, T type, alpha 1H subunit	Cacna1h	NM_021415	4.19403	0.0142078
dynein, axonemal, light intermediate polypeptide 1	Dnali1	NM_175223	4.19223	0.0142078
leucine rich repeat containing 6 (testis)	Lrrc6	NM_019457	4.17565	0.014759
tubulin polymerization-promoting protein family member 3	Tppp3	NM_026481	4.16886	0.014946
DPY30 domain containing 2	Dydc2	XM_127662	4.15889	0.0151669
malate dehydrogenase 1B, NAD (soluble)	Mdh1b	NM_029696	4.15694	0.0151669
CD36 antigen	Cd36	NM_007643	4.15285	0.0151669
		NM_133236	4.15019	0.0151669
leucine rich repeat containing 23	Lrrc23	NM_013588	4.12201	0.0169413
		XM_357326	4.1126	0.0173849
cytidine monophosphate (UMP-CMP) kinase 2, mitochondrial	Cmpk2	NM_020557	4.09852	0.0180395
		XM_484029	4.09719	0.0180395
tetratricopeptide repeat domain 25	Ttc25	XM_126529	4.06089	0.0204254
leucine rich repeat containing 48	Lrrc48	NM_029044	4.05627	0.0204254
WD repeat domain 78	Wdr78	NM_146254	4.05263	0.0204254
lipoma HMGIC fusion partner-like 2	Lhfpl2	NM_172589	4.05223	0.0204254
EF-hand domain (C-terminal) containing 1	Efhc1	XM_129694	4.04079	0.0211763
		XM_144475	3.99939	0.0243562
		XM_354544	3.98577	0.0251555
		XM_148428	3.93198	0.0297689
RIKEN cDNA 4930504H06 gene	4930504H06Rik	XM_126856	3.92049	0.0308916
myosin, light polypeptide 4	Myl4	NM_010858	3.91165	0.0316926
ribokinase	Rbks	NM_153196	3.86688	0.0370109
Rho GDP dissociation inhibitor (GDI) gamma	Arhgdig	NM_008113	3.85059	0.0387404
leucine rich repeat containing 23	Lrrc23	NM_013588	3.83562	0.0402732
MORN repeat containing 5	Morn5	BC036965	3.82667	0.0406106
cytohesin 1 interacting protein	Cytip	NM_139200	3.82607	0.0406106
RuvB-like protein 1	Ruvbl1	NM_019685	3.79353	0.044175
RIKEN cDNA 1190002A17 gene	1190002A17Rik	XM_130050	3.79329	0.044175
WD repeat domain 65	Wdr65	NM_026789	3.78908	0.0444465
RIKEN cDNA E030011K20 gene	E030011K20Rik	XM_149293	3.78689	0.0444465
		NM_177617	3.778	0.0456607
talin 1	Tln1	NM_011602	3.77346	0.0460655
RIKEN cDNA 6820408C15 gene	6820408C15Rik	NM_177656	3.73954	0.049668
dimethylarginine dimethylaminohydrolase 1	Ddah1	NM_026993	3.73627	0.049668
macrophage expressed gene 1	Mpeg1	XM_129176	3.73449	0.049668
kinase non-catalytic C-lobe domain (KIND) containing 1	Kndc1	XM_133920	3.73214	0.0496964
		XM_127139	3.72573	0.0501153
sperm associated antigen 6	Spag6	NM_015773	3.70586	0.0535407
		XM_485969	3.68702	0.0562179
UBX domain protein 10	Ubxn10	NM_178671	3.68481	0.0562461
dimethylarginine dimethylaminohydrolase 1	Ddah1	NM_026993	3.65752	0.0611278
D-aspartate oxidase	Ddo	NM_027442	3.6561	0.0611278
DNA segment, Chr 15, Wayne State University 169, expressed	D15Wsu169e	NM_198420	3.65203	0.0616377
RIKEN cDNA 1700013F07 gene	1700013F07Rik	XM_131080	3.64595	0.0626613
leucine rich repeat containing 50	Lrrc50	NM_026648	3.62189	0.0668749
protein kinase C, beta	Prkcb	NM_008855	3.61795	0.0674156
		NM_199308	3.60941	0.0686944
X-linked lymphocyte-regulated complex	Xlr	NM_011725	3.60401	0.0691386
		XM_488563	3.5957	0.0698948
GRAM domain containing 1B	Gramd1b	NM_172768	3.57041	0.0733957
intraflagellar transport 81 homolog (Chlamydomonas)	Ift81	NM_009879	3.56744	0.0733957
centrosomal protein 135	Cep135	NM_199032	3.56694	0.0733957
dual-specificity tyrosine-(Y)-phosphorylation regulated kinase 3	Dyrk3	NM_145508	3.56553	0.0733957
coiled-coil domain containing 113	Ccdc113	NM_172914	3.5548	0.074499
tetratricopeptide repeat domain 18	Ttc18	XM_127606	3.55398	0.074499
protein tyrosine phosphatase, receptor type, C	Ptprc	NM_011210	3.55069	0.074499
phosphatidylinositol-4-phosphate 5-kinase, type 1 beta	Pip5k1b	NM_008846	3.54944	0.074499
		XM_355478	3.54725	0.074499
complement component 1, s subcomponent	C1s	NM_144938	3.51307	0.0838912
microtubule-associated protein 1B	Mtap1b	NM_008634	3.5011	0.0857148
glycine amidinotransferase (L-arginine:glycine amidinotransferase)	Gatm	NM_025961	3.46972	0.0937562
saccharopine dehydrogenase (putative)	Sccpdh	NM_178653	3.46855	0.0937562
breast carcinoma amplified sequence 1	Bcas1	NM_029815	3.46358	0.0941195
		XM_132350	3.46293	0.0941195
sialophorin	Spn	NM_009259	3.44902	0.0979803
RIKEN cDNA 4933404M02 gene	4933404M02Rik	NM_025744	3.44365	0.0990387
coiled-coil domain containing 65	Ccdc65	NM_153518	3.44194	0.0991204
coiled-coil domain containing 81	Ccdc81	XM_133659	3.41472	0.107531
Scl/Tal1 interrupting locus	Stil	NM_009185	3.40785	0.10766
		XM_484987	3.40667	0.10766
MORN repeat containing 5	Morn5	XM_130188	3.40357	0.10766
ectonucleotide pyrophosphatase/phosphodiesterase 4	Enpp4	NM_199016	3.40291	0.10766
sphingosine-1-phosphate receptor 1	S1pr1	NM_007901	3.38982	0.11194
storkhead box 1	Stox1	XM_125685	3.38205	0.114674
Bardet-Biedl syndrome 5 (human)	Bbs5	NM_028284	3.37627	0.11598
cyclin-dependent kinase-like 2 (CDC2-related kinase)	Cdkl2	NM_016912	3.3717	0.117383
aldehyde dehydrogenase 3 family, member B1	Aldh3b1	NM_026316	3.36689	0.118916
WD repeat domain 63	Wdr63	NM_172864	3.36265	0.119616
radial spokehead-like 3	Rshl3	XM_137041	3.36161	0.119616
coiled-coil domain containing 114	Ccdc114	XM_133435	3.36124	0.119616
leucine rich repeat containing 36	Lrrc36	XM_194421	3.35934	0.119866
centrosomal protein 78	Cep78	NM_198019	3.35566	0.120772
		NM_020609	3.352	0.120772
tektin 1	Tekt1	NM_011569	3.34553	0.121922
fibrinogen-like protein 2	Fgl2	NM_008013	3.33979	0.123964
chemokine (C-X-C motif) ligand 12	Cxcl12	NM_013655	3.33834	0.123965
CD53 antigen	Cd53	NM_007651	3.33707	0.123965
Tctex1 domain containing 2	Tctex1d2	NM_025329	3.33592	0.123965
oxysterol binding protein-like 6	Osbpl6	NM_145525	3.33463	0.123967
t-complex protein 11	Tcp11	NM_013687	3.32663	0.125345
deiodinase, iodothyronine, type I	Dio1	NM_007860	3.32491	0.125345
lipoma HMGIC fusion partner	Lhfp	NM_175386	3.32469	0.125345
tetratricopeptide repeat domain 18	Ttc18	AK029536	3.3227	0.12542
leukocyte immunoglobulin-like receptor, subfamily B, member 4	Lilrb4	NM_013532	3.31719	0.125487
zeta-chain (TCR) associated protein kinase	Zap70	NM_009539	3.31697	0.125487
ATP-binding cassette, sub-family C (CFTR/MRP), member 5	Abcc5	NM_013790	3.31629	0.125487
FYVE, RhoGEF and PH domain containing 2	Fgd2	NM_013710	3.31418	0.125487
coiled-coil domain containing 151	Ccdc151	XM_134745	3.31093	0.125806
tubulin, alpha 1A	Tuba1a	NM_011653	3.30626	0.126781
cytoskeleton associated protein 2-like	Ckap2l	NM_181589	3.30464	0.126781
heat shock protein family B (small), member 11	Hspb11	XM_204090	3.29743	0.128835
RIKEN cDNA 4930455F23 gene	4930455F23Rik	NM_029115	3.28681	0.132835
RIKEN cDNA E130303B06 gene	E130303B06Rik	NM_198299	3.27958	0.135265
cancer susceptibility candidate 1	Casc1	NM_177222	3.27823	0.13536
ATP-binding cassette, sub-family B (MDR/TAP), member 6	Abcb6	NM_023732	3.26201	0.140114
proteasome (prosome, macropain) 26S subunit, ATPase 3, interacting protein	Psmc3ip	NM_008949	3.25561	0.142825
RuvB-like protein 1	Ruvbl1	NM_019685	3.2544	0.142825
glutaredoxin	Glrx	NM_053108	3.25341	0.142825
runt-related transcription factor 1; translocated to, 1 (cyclin D-related)	Runx1t1	NM_009822	3.25008	0.143403
intraflagellar transport 122 homolog (Chlamydomonas)	Ift122	NM_031177	3.24471	0.143728
Bardet-Biedl syndrome 9 (human)	Bbs9	NM_181316	3.24399	0.143728
Fc receptor, IgG, low affinity IIb	Fcgr2b	NM_010187	3.24129	0.144573
RIKEN cDNA 5133400G04 gene	5133400G04Rik	NM_027733	3.23527	0.14613
dynein light chain roadblock-type 2	Dynlrb2	NM_029297	3.22874	0.147261
spire homolog 1 (Drosophila)	Spire1	NM_176832	3.22575	0.147736
RIKEN cDNA 6330406I15 gene	6330406I15Rik	NM_027519	3.22317	0.148558
growth factor receptor bound protein 14	Grb14	NM_016719	3.22151	0.148893
homeo box D4	Hoxd4	NM_010469	3.2171	0.149137
coiled-coil domain containing 67	Ccdc67	NM_181816	3.21691	0.149137
cadherin-like 26	Cdh26	NM_198656	3.21526	0.149474
WD repeat domain 16	Wdr16	NM_027963	3.21251	0.150411
bicaudal C homolog 1 (Drosophila)	Bicc1	NM_031397	3.20901	0.151764
protein tyrosine phosphatase-like (proline instead of catalytic arginine), member a	Ptpla	NM_013935	3.20653	0.152523
ADP-ribosylation factor-like 13B	Arl13b	NM_026577	3.20559	0.152523
regulator of G-protein signaling 1	Rgs1	NM_015811	3.20291	0.153445
zinc finger, MYND domain containing 10	Zmynd10	NM_053253	3.19802	0.154485
RIKEN cDNA 1700088E04 gene	1700088E04Rik	NM_138581	3.19303	0.155604
six transmembrane epithelial antigen of the prostate 1	Steap1	NM_027399	3.18177	0.160872
centrin 4	Cetn4	NM_145825	3.17196	0.164867
dopa decarboxylase	Ddc	NM_016672	3.16756	0.166319
homeodomain interacting protein kinase 1	Hipk1	AF071071	3.16349	0.168164
RAB36, member RAS oncogene family	Rab36	XM_125709	3.15887	0.169499
RIKEN cDNA 1700029J07 gene	1700029J07Rik	XM_134156	3.15837	0.169499
nephroblastoma overexpressed gene	Nov	NM_010930	3.15059	0.171895
tektin 2	Tekt2	NM_011902	3.14549	0.173
SAM domain, SH3 domain and nuclear localization signals, 1	Samsn1	NM_023380	3.14064	0.175116
nuclear receptor subfamily 2, group F, member 1	Nr2f1	NM_010151	3.13829	0.175991
RNA binding motif protein 20	Rbm20	XM_140742	3.13099	0.176254
acyl-Coenzyme A oxidase 2, branched chain	Acox2	NM_053115	3.1262	0.177789
centrosomal protein 152	Cep152	XM_130551	3.12423	0.178452
RUN domain containing 3B	Rundc3b	NM_198620	3.12286	0.178748
von Willebrand factor A domain containing 3A	Vwa3a	NM_177697	3.1159	0.182149
tudor and KH domain containing protein	Tdrkh	XM_131021	3.11372	0.182809
collagen, type VIII, alpha 1	Col8a1	NM_007739	3.10935	0.183363
ubiquitin specific peptidase 2	Usp2	NM_016808	3.0992	0.188247
phospholipase C, eta 1	Plch1	NM_183191	3.08471	0.195831
decorin	Dcn	NM_007833	3.08438	0.195831
wingless-related MMTV integration site 5A	Wnt5a	NM_009524	3.08339	0.195909
outer dense fiber of sperm tails 3B	Odf3b	XM_128172	3.08143	0.19656
T-cell activation Rho GTPase-activating protein	Tagap	NM_145968	3.0807	0.19656
ribosomal protein S6 kinase, polypeptide 2	Rps6ka2	NM_011299	3.07462	0.199562
		XM_354690	3.06952	0.20158
RIKEN cDNA 4933439C20 gene	4933439C20Rik	AK005333	3.06716	0.20237
WD repeat domain 51A	Wdr51a	XM_135092	3.06502	0.203273
Fc receptor, IgG, low affinity III	Fcgr3	NM_010188	3.06243	0.204141
D-aspartate oxidase	Ddo	NM_027442	3.0604	0.204141
homeo box A10	Hoxa10	NM_008263	3.05742	0.205056
		NM_177679	3.05092	0.206352
fibrinogen-like protein 1	Fgl1	NM_145594	3.0506	0.206352
		XM_128557	3.04581	0.208595
transmembrane protein 107	Tmem107	NM_028336	3.04477	0.208759
platelet derived growth factor receptor, alpha polypeptide	Pdgfra	NM_011058	3.04118	0.210213
		NM_178118	3.03705	0.212573
S100 calcium binding protein G	S100g	NM_009789	3.02959	0.217129
parvin, gamma	Parvg	NM_022321	3.01815	0.220966
DnaJ (Hsp40) related, subfamily B, member 13	Dnajb13	NM_153527	3.0177	0.220966
RIKEN cDNA 5330431N19 gene	5330431N19Rik	NM_172639	3.01655	0.221228
serine/threonine kinase 36 (fused homolog, Drosophila)	Stk36	NM_175031	3.01176	0.22246
centrosomal protein 97	Cep97	NM_028815	3.00766	0.22499
coiled-coil-helix-coiled-coil-helix domain containing 6	Chchd6	NM_025351	3.00536	0.225546
male germ cell-associated kinase	Mak	NM_008547	2.99789	0.229519
cDNA sequence BC003965	BC003965	XM_128528	2.99165	0.231374
		AK042735	2.98643	0.234895
integral membrane protein 2A	Itm2a	NM_008409	2.98453	0.235801
actin, alpha 1, skeletal muscle	Acta1	NM_009606	2.98131	0.237176
intraflagellar transport 81 homolog (Chlamydomonas)	Ift81	NM_009879	2.98125	0.237176
E2F transcription factor 7	E2f7	NM_178609	2.97342	0.241258
S100 calcium binding protein A8 (calgranulin A)	S100a8	NM_013650	2.97319	0.241258
RuvB-like protein 1	Ruvbl1	NM_019685	2.96661	0.24262
fibroblast growth factor 7	Fgf7	NM_008008	2.96655	0.24262
potassium channel regulator	Kcnrg	NM_206974	2.9625	0.243689
short stature homeobox 2	Shox2	NM_013665	2.96197	0.243689
membrane protein, palmitoylated 4 (MAGUK p55 subfamily member 4)	Mpp4	NM_145143	2.95721	0.245242
coiled-coil domain containing 34	Ccdc34	NM_026613	2.95705	0.245242
protein tyrosine phosphatase, non-receptor type 22 (lymphoid)	Ptpn22	NM_008979	2.95382	0.246168
Scm-like with four mbt domains 2	Sfmbt2	NM_177386	2.94869	0.248932
		XM_485010	2.94399	0.250128
killer cell lectin-like receptor, subfamily A, member 18	Klra18	NM_053153	2.94258	0.25071
histone cluster 2, H2aa2	Hist2h2aa2	NM_178212	2.94125	0.250898
Rho GTPase activating protein 18	Arhgap18	NM_176837	2.94054	0.250898
leucine rich repeat containing 67	Lrrc67	NM_027033	2.94021	0.250898
radical S-adenosyl methionine domain containing 2	Rsad2	NM_021384	2.93852	0.251123
non-protein coding RNA 166	Ncrna00166	NM_025506	2.93459	0.253244
G protein-coupled receptor 149	Gpr149	NM_177346	2.93298	0.253413
fasciculation and elongation protein zeta 1 (zygin I)	Fez1	NM_183171	2.93221	0.25347
leucine rich repeat containing 46	Lrrc46	NM_027026	2.92649	0.256545
TRIO and F-actin binding protein	Triobp	NM_138579	2.92149	0.257623
serglycin	Srgn	NM_011157	2.92144	0.257623
homeo box C8	Hoxc8	NM_010466	2.92073	0.257623
immunoresponsive gene 1	Irg1	XM_127883	2.92037	0.257623
RIKEN cDNA 9230110C19 gene	9230110C19Rik	NM_199017	2.91879	0.257797
transmembrane protein 56	Tmem56	NM_178936	2.91761	0.258223
cDNA sequence BC031353	BC031353	NM_153584	2.91552	0.258853
transformed mouse 3T3 cell double minute 1	Mdm1	NM_148922	2.91544	0.258853
G protein-coupled receptor 83	Gpr83	NM_010287	2.91471	0.258853
coiled-coil domain containing 14	Ccdc14	NM_172824	2.91212	0.258853
ATPase, H+ transporting, lysosomal V0 subunit E2	Atp6v0e2	NM_133764	2.91029	0.25956
insulin-like growth factor 1	Igf1	NM_010512	2.90927	0.25956
		NM_027860	2.90625	0.259861
		NM_028535	2.90478	0.259871
non-metastatic cells 7, protein expressed in (nucleoside-diphosphate kinase)	Nme7	NM_138314	2.90425	0.259871
vimentin	Vim	NM_011701	2.8962	0.264018
prolactin family 2, subfamily c, member 4	Prl2c4	NM_011954	2.89604	0.264018
Ras association (RalGDS/AF-6) domain family member 4	Rassf4	NM_178045	2.89473	0.264018
MORN repeat containing 1	Morn1	XM_131829	2.89448	0.264018
meiosis expressed gene 1	Meig1	NM_008579	2.8942	0.264018
cerebellar degeneration-related 2	Cdr2	NM_007672	2.8838	0.270323
tetratricopeptide repeat domain 16	Ttc16	NM_177384	2.87862	0.272628
neuron navigator 3	Nav3	AK053042	2.87799	0.272628
Rab interacting lysosomal protein-like 2	Rilpl2	NM_030259	2.87296	0.275434
X-linked lymphocyte-regulated 4B	Xlr4b	NM_021365	2.87154	0.276137
protein kinase C, beta	Prkcb	BC038148	2.87051	0.27644
cyclin A1	Ccna1	NM_007628	2.86431	0.280329
nidogen 2	Nid2	NM_008695	2.86377	0.280329
		NM_013811	2.86165	0.281694
immediate early response 2	Ier2	NM_010499	2.85957	0.282827
solute carrier family 12, member 5	Slc12a5	NM_020333	2.85916	0.282827
cytoplasmic FMR1 interacting protein 2	Cyfip2	NM_133769	2.85441	0.28666
non-metastatic cells 5, protein expressed in (nucleoside-diphosphate kinase)	Nme5	NM_080637	2.85243	0.287925
sperm associated antigen 5	Spag5	NM_017407	2.84637	0.292308
microrchidia 1	Morc1	NM_010816	2.84592	0.292308
chemokine (C-X-C motif) receptor 4	Cxcr4	NM_009911	2.84385	0.292613
serine/threonine/tyrosine interacting-like 1	Styxl1	NM_029659	2.8401	0.294624
proline rich region 18	Prr18	NM_178774	2.83976	0.294624
tectonic family member 3	Tctn3	NM_026260	2.83787	0.295628
ribosomal protein L39-like	Rpl39l	NM_026594	2.83179	0.299004
		XM_489495	2.83107	0.299004
F-box protein 16	Fbxo16	NM_015795	2.83029	0.299004
spermatogenesis associated glutamate (E)-rich protein 4d	Speer4d	NM_025759	2.82823	0.300416
family with sequence similarity 102, member B	Fam102b	XM_283903	2.82753	0.300501
OTU domain containing 7B	Otud7b	XM_110475	2.82048	0.306226
		XM_155643	2.81735	0.307527
cytochrome c oxidase subunit VIIb	Cox7b	NM_025379	2.81454	0.309243
transforming growth factor, beta receptor III	Tgfbr3	NM_011578	2.81382	0.309243
RAS guanyl releasing protein 1	Rasgrp1	NM_011246	2.8107	0.310765
histidine decarboxylase	Hdc	NM_008230	2.80936	0.310765
		NM_023517	2.8093	0.310765
ankyrin repeat and SOCs box-containing 5	Asb5	NM_029569	2.80442	0.314471
solute carrier family 13 (sodium-dependent dicarboxylate transporter), member 2	Slc13a2	NM_022411	2.80211	0.315156
forkhead box J1	Foxj1	NM_008240	2.80009	0.315156
homeodomain interacting protein kinase 1	Hipk1	NM_010432	2.79966	0.315156
CD82 antigen	Cd82	NM_007656	2.79882	0.315347
sirtuin 3 (silent mating type information regulation 2, homolog) 3 (S. cerevisiae)	Sirt3	NM_022433	2.79723	0.316366
RIKEN cDNA 1700027A23 gene	1700027A23Rik	XM_131115	2.79472	0.318324
RIKEN cDNA 5133400G04 gene	5133400G04Rik	NM_027733	2.78922	0.322166
lymphocyte cytosolic protein 2	Lcp2	NM_010696	2.78757	0.323274
transient receptor potential cation channel, subfamily V, member 2	Trpv2	NM_011706	2.78098	0.328877
engulfment and cell motility 1, ced-12 homolog (C. elegans)	Elmo1	NM_198093	2.78053	0.328877
NIMA (never in mitosis gene a)-related expressed kinase 11	Nek11	NM_172461	2.77861	0.329982
transforming, acidic coiled-coil containing protein 1	Tacc1	NM_177089	2.77823	0.329982
sema domain, immunoglobulin domain (Ig), short basic domain, secreted, (semaphorin) 3E	Sema3e	NM_011348	2.77678	0.330291
immunoglobulin kappa chain variable 8 (V8)-19	Igk-V8-19	Y15980	2.77399	0.332638
protein tyrosine phosphatase-like (proline instead of catalytic arginine), member a	Ptpla	NM_013935	2.76864	0.336823
armadillo repeat containing 3	Armc3	XM_130012	2.76833	0.336823
G protein-coupled receptor 83	Gpr83	NM_010287	2.75564	0.345913
coiled-coil domain containing 19	Ccdc19	XM_355284	2.75396	0.346843
		XM_486542	2.74736	0.352267
Rho GTPase activating protein 29	Arhgap29	NM_172525	2.74352	0.355926
guanine nucleotide binding protein, alpha O	Gnao1	NM_010308	2.74187	0.357148
proviral integration site 2	Pim2	NM_138606	2.73997	0.358455
thioredoxin domain containing 6	Txndc6	XM_135038	2.73958	0.358455
amyloid beta (A4) precursor protein-binding, family B, member 1	Apbb1	NM_009685	2.73584	0.361573
glutathione S-transferase, theta 1	Gstt1	NM_008185	2.73571	0.361573
dystrobrevin alpha	Dtna	NM_010087	2.73457	0.36223
RIKEN cDNA 1810007P19 gene	1810007P19Rik	NM_172701	2.73266	0.363136
schlafen 4	Slfn4	NM_011410	2.72966	0.364727
		XM_132615	2.72959	0.364727
carbonic anhydrase 6	Car6	NM_009802	2.72843	0.365428
cytochrome c oxidase, subunit VI a, polypeptide 2	Cox6a2	NM_009943	2.72586	0.367109
ninein	Nin	NM_008697	2.72484	0.367642
kelch domain containing 9	Klhdc9	AK076812	2.71437	0.377288
chemokine (C-C motif) ligand 3	Ccl3	NM_011337	2.71289	0.377747
dyslexia susceptibility 1 candidate 1 homolog (human)	Dyx1c1	NM_026314	2.71288	0.377747
		NM_016793	2.71008	0.378945
endothelial cell-specific molecule 1	Esm1	NM_023612	2.70995	0.378945
sushi, von Willebrand factor type A, EGF and pentraxin domain containing 1	Svep1	NM_022814	2.70967	0.378945
heat shock protein 12A	Hspa12a	NM_175199	2.70551	0.381482
		NM_175281	2.70283	0.381586
kinesin family member 9	Kif9	NM_010628	2.69264	0.389619
platelet-derived growth factor receptor-like	Pdgfrl	NM_026840	2.68963	0.391325
PIH1 domain containing 2	Pih1d2	NM_028300	2.68548	0.395739
homeo box D8	Hoxd8	XM_355338	2.68137	0.39659
tumor necrosis factor (ligand) superfamily, member 13b	Tnfsf13b	NM_033622	2.68056	0.39659
lectin, galactoside-binding, soluble, 3 binding protein	Lgals3bp	NM_011150	2.68054	0.39659
RIKEN cDNA 6330503K22 gene	6330503K22Rik	NM_182995	2.67741	0.397209
elongation factor 1 homolog (ELF1, S. cerevisiae)	Elof1	NM_170777	2.67518	0.398665
ADP-ribosylation factor-like 6	Arl6	NM_019665	2.67319	0.400479
RIKEN cDNA 1700001L19 gene	1700001L19Rik	XM_127414	2.67181	0.401544
histone cluster 2, H2aa1	Hist2h2aa1	NM_013549	2.67065	0.402337
PX domain containing serine/threonine kinase	Pxk	NM_145458	2.66936	0.402563
RIKEN cDNA 1700054N08 gene	1700054N08Rik	XM_134542	2.66891	0.402563
testis specific gene A14	Tsga14	NM_031998	2.66696	0.403124
plakophilin 2	Pkp2	NM_026163	2.6669	0.403124
DBF4 homolog (S. cerevisiae)	Dbf4	NM_013726	2.66582	0.40319
glycosyltransferase 8 domain containing 4	Glt8d4	NM_198612	2.65892	0.409003
PARK2 co-regulated	Pacrg	XM_128418	2.65861	0.409003
tubulin, alpha 3A	Tuba3a	NM_009446	2.65202	0.415409
dopa decarboxylase	Ddc	NM_016672	2.65049	0.416709
		NM_054043	2.64789	0.419389
paraoxonase 3	Pon3	NM_173006	2.64612	0.421013
tumor necrosis factor receptor superfamily, member 13b	Tnfrsf13b	NM_021349	2.643	0.423727
expressed sequence AI894139	AI894139	NM_178898	2.64103	0.425635
RIKEN cDNA 1700024G13 gene	1700024G13Rik	XM_147820	2.63881	0.427819
RIKEN cDNA 4930583H14 gene	4930583H14Rik	NM_026358	2.63794	0.427819
renal tumor antigen	Rage	NM_011973	2.63783	0.427819
chemokine-like factor	Cklf	NM_029295	2.63659	0.428782
RIKEN cDNA 1700016K19 gene	1700016K19Rik	NM_198637	2.63502	0.429645
brain abundant, membrane attached signal protein 1	Basp1	NM_027395	2.63414	0.430014
		XM_129366	2.63046	0.432594
myogenic factor 5	Myf5	NM_008656	2.63043	0.432594
RIKEN cDNA A430083B19 gene	A430083B19Rik	NM_177624	2.62125	0.44114
src-like adaptor	Sla	NM_009192	2.61943	0.441697
RIKEN cDNA 3830403N18 gene	3830403N18Rik	NM_027510	2.61666	0.443968
intraflagellar transport 57 homolog (Chlamydomonas)	Ift57	NM_028680	2.61599	0.444211
		NM_024477	2.6136	0.445969
arsenic (+3 oxidation state) methyltransferase	As3mt	NM_020577	2.61321	0.445969
potassium voltage-gated channel, shaker-related subfamily, beta member 2	Kcnab2	NM_010598	2.61185	0.447144
leucine rich repeat neuronal 4	Lrrn4	NM_177303	2.61022	0.448686
tektin 1	Tekt1	NM_011569	2.60973	0.448686
HEAT repeat containing 5A	Heatr5a	NM_177171	2.60825	0.449363
		XM_483921	2.60612	0.451593
beta galactoside alpha 2,6 sialyltransferase 1	St6gal1	NM_145933	2.60251	0.454863
p21 (CDKN1A)-activated kinase 3	Pak3	NM_008778	2.59935	0.456868
transmembrane protein 158	Tmem158	NM_001002267	2.59792	0.457644
RIKEN cDNA 1700001C02 gene	1700001C02Rik	NM_029285	2.59776	0.457644
cDNA sequence BC030867	BC030867	NM_153544	2.59727	0.457644
collagen, type III, alpha 1	Col3a1	NM_009930	2.59685	0.457644
RIKEN cDNA 9530077C05 gene	9530077C05Rik	NM_026739	2.59468	0.459817
general transcription factor IIB	Gtf2b	NM_145546	2.59431	0.459817
protein tyrosine phosphatase, non-receptor type 22 (lymphoid)	Ptpn22	NM_008979	2.58897	0.465034
kinesin family member 5C	Kif5c	NM_008449	2.58836	0.465034
cathepsin E	Ctse	NM_007799	2.58807	0.465034
spectrin beta 2	Spnb2	NM_009260	2.58595	0.466337
putative homeodomain transcription factor 1	Phtf1	NM_013629	2.58577	0.466337
coiled-coil domain containing 89	Ccdc89	XM_133591	2.58279	0.4688
riboflavin kinase	Rfk	NM_019437	2.58239	0.4688
colony stimulating factor 2 receptor, beta 2, low-affinity (granulocyte-macrophage)	Csf2rb2	NM_007781	2.58213	0.4688
ankyrin repeat domain 42	Ankrd42	NM_028665	2.58054	0.469701
		XM_488538	2.57999	0.469701
CD3 antigen, gamma polypeptide	Cd3g	NM_009850	2.57975	0.469701
F-box protein 36	Fbxo36	NM_025386	2.57916	0.469701
dysbindin (dystrobrevin binding protein 1) domain containing 1	Dbndd1	NM_028146	2.57901	0.469701
Notch gene homolog 4 (Drosophila)	Notch4	NM_010929	2.57861	0.469701
Rho-guanine nucleotide exchange factor	Rgnef	NM_012026	2.57559	0.470657
choline phosphotransferase 1	Chpt1	NM_144807	2.57514	0.470657
carnitine palmitoyltransferase 2	Cpt2	NM_009949	2.57465	0.470686
		NM_177119	2.57355	0.471089
calcium/calmodulin-dependent protein kinase ID	Camk1d	NM_177343	2.57261	0.471089
cytohesin 4	Cyth4	NM_028195	2.57255	0.471089
activity regulated cytoskeletal-associated protein	Arc	NM_018790	2.57249	0.471089
complement component factor h	Cfh	NM_009888	2.57052	0.472841
melanoma associated antigen (mutated) 1-like 1	Mum1l1	NM_175541	2.5686	0.474508
homeo box C6	Hoxc6	NM_010465	2.56822	0.474508
fibronectin type 3 and ankyrin repeat domains 1	Fank1	NM_025850	2.56725	0.474771
mediator of RNA polymerase II transcription, subunit 25 homolog (yeast)	Med25	NM_029365	2.56213	0.478614
cell adhesion molecule 1	Cadm1	NM_018770	2.55976	0.481294
		NM_011497	2.55802	0.483133
ABI gene family, member 3	Abi3	NM_025659	2.55645	0.484736
		NM_011158	2.55205	0.489978
lysophosphatidic acid receptor 1	Lpar1	NM_010336	2.55192	0.489978
ST6 (alpha-N-acetyl-neuraminyl-2,3-beta-galactosyl-1,3)-N-acetylgalactosaminide alpha-2,6-sialyltransferase 4	St6galnac4	NM_011373	2.54894	0.493658
renal tumor antigen	Rage	NM_011973	2.54421	0.499282
FK506 binding protein 5	Fkbp5	NM_010220	2.54311	0.49973
GRB2-related adaptor protein 2	Grap2	NM_010815	2.53975	0.503608
tissue factor pathway inhibitor	Tfpi	NM_011576	2.53901	0.503608
OTU domain containing 3	Otud3	XM_131770	2.53581	0.506355
		NM_133236	2.53478	0.50654
microtubule associated monoxygenase, calponin and LIM domain containing 1	Mical1	NM_138315	2.53096	0.510662
retinol dehydrogenase 19	Rdh19	NM_147222	2.53034	0.510662
glutamate oxaloacetate transaminase 1, soluble	Got1	NM_010324	2.52816	0.513095
leucine rich repeat containing 18	Lrrc18	NM_026253	2.52746	0.51348
protocadherin alpha 6	Pcdha6	NM_007767	2.52681	0.513775
GTPase activating protein (SH3 domain) binding protein 2	G3bp2	NM_011816	2.52458	0.515797
family with sequence similarity 118, member A	Fam118a	NM_133750	2.52169	0.518552
homeo box C9	Hoxc9	NM_008272	2.52142	0.518552
cortexin 1	Ctxn1	NM_183315	2.52047	0.518962
RIKEN cDNA 1200014M14 gene	1200014M14Rik	NM_026173	2.52017	0.518962
polo-like kinase 4 (Drosophila)	Plk4	NM_011495	2.51848	0.518962
interferon-induced protein 44	Ifi44	NM_133871	2.51841	0.518962
		NM_053150	2.51819	0.518962
nephronophthisis 1 (juvenile) homolog (human)	Nphp1	NM_016902	2.51777	0.518962
apelin	Apln	NM_013912	2.51649	0.519964
immunoglobulin superfamily, member 11	Igsf11	NM_170599	2.51512	0.521375
ankyrin repeat domain 33B	Ankrd33b	NM_026153	2.51432	0.52192
GA repeat binding protein, beta 1	Gabpb1	NM_207669	2.51294	0.523361
osteoglycin	Ogn	NM_008760	2.51197	0.52349
inhibitor of kappaB kinase epsilon	Ikbke	NM_019777	2.51085	0.524544
carbohydrate (keratan sulfate Gal-6) sulfotransferase 1	Chst1	NM_023850	2.50911	0.526539
kinesin family member 3A	Kif3a	NM_008443	2.50843	0.526906
ring finger protein 125	Rnf125	NM_026301	2.50762	0.527482
lysophosphatidylglycerol acyltransferase 1	Lpgat1	NM_172266	2.5057	0.5278
family with sequence similarity 46, member C	Fam46c	XM_207778	2.50534	0.5278
CDC42 small effector 2	Cdc42se2	NM_178626	2.50519	0.5278
IQ motif containing E	Iqce	NM_028833	2.50478	0.5278
breast cancer 1	Brca1	NM_009764	2.50324	0.529511
		NM_175176	2.50192	0.53089
protein tyrosine phosphatase, non-receptor type 7	Ptpn7	NM_177081	2.49967	0.532039
complement component 1, r subcomponent	C1r	NM_023143	2.49944	0.532039
latent transforming growth factor beta binding protein 2	Ltbp2	NM_013589	2.49765	0.534144
zinc finger protein 474	Zfp474	NM_025749	2.49701	0.534473
DnaJ (Hsp40) homolog, subfamily B, member 2	Dnajb2	NM_020266	2.49117	0.541281
DAZ interacting protein 1-like	Dzip1l	NM_028258	2.49094	0.541281
protein arginine N-methyltransferase 2	Prmt2	NM_133182	2.4869	0.546317
outer dense fiber of sperm tails 3B	Odf3b	AK008010	2.48593	0.547165
periostin, osteoblast specific factor	Postn	NM_015784	2.48391	0.548334
complement component 8, gamma polypeptide	C8g	XM_130127	2.48227	0.549147
cyclin-dependent kinase-like 1 (CDC2-related kinase)	Cdkl1	NM_183294	2.48196	0.549147
pentraxin related gene	Ptx3	NM_008987	2.48089	0.549147
killer cell lectin-like receptor, subfamily A, member 16	Klra16	NM_013794	2.48085	0.549147
predicted gene, ENSMUSG00000033219	ENSMUSG00000033219	NM_198666	2.48083	0.549147
WNT1 inducible signaling pathway protein 1	Wisp1	NM_018865	2.47781	0.553301
lipoprotein lipase	Lpl	NM_008509	2.47703	0.553868
RIKEN cDNA 1110034A24 gene	1110034A24Rik	NM_027269	2.47423	0.556584
RIKEN cDNA 1700016D02 gene	1700016D02Rik	XM_358455	2.47366	0.556584
heat shock protein 90, alpha (cytosolic), class A member 1	Hsp90aa1	NM_010480	2.47364	0.556584
synuclein, alpha	Snca	NM_009221	2.47213	0.557641
abhydrolase domain containing 8	Abhd8	NM_022419	2.47122	0.558433
NIMA (never in mitosis gene a)-related expressed kinase 5	Nek5	NM_177898	2.46676	0.564663
structural maintenance of chromosomes 5	Smc5	NM_153808	2.46612	0.564663
sorbin and SH3 domain containing 1	Sorbs1	NM_009166	2.46568	0.564694
transformed mouse 3T3 cell double minute 1	Mdm1	NM_148922	2.46261	0.567736
glycerophosphodiester phosphodiesterase 1	Gde1	NM_019580	2.46227	0.567736
cyclin D3	Ccnd3	NM_007632	2.46126	0.567736
solute carrier family 11 (proton-coupled divalent metal ion transporters), member 1	Slc11a1	NM_013612	2.46063	0.567736
PC4 and SFRS1 interacting protein 1	Psip1	NM_133948	2.46028	0.567736
oocyte secreted protein 1	Oosp1	NM_133353	2.45915	0.567736
engulfment and cell motility 1, ced-12 homolog (C. elegans)	Elmo1	NM_198093	2.45878	0.567736
guanine nucleotide binding protein (G protein), gamma 2	Gng2	NM_010315	2.45812	0.568123
killer cell lectin-like receptor subfamily A, member 12	Klra12	NM_010646	2.45741	0.5686
interferon activated gene 203	Ifi203	NM_008328	2.45445	0.572098
replication factor C (activator 1) 2	Rfc2	NM_020022	2.45301	0.573791
retinoic acid early transcript gamma	Raet1c	NM_009018	2.45232	0.574256
		XM_354690	2.45176	0.574491
CDC28 protein kinase regulatory subunit 2	Cks2	NM_025415	2.44988	0.576917
serine (or cysteine) peptidase inhibitor, clade B, member 9b	Serpinb9b	NM_011452	2.44945	0.576949
DPY30 domain containing 1	Dydc1	XM_127632	2.44726	0.578457
dual specificity phosphatase 18	Dusp18	NM_173745	2.44714	0.578457
obscurin-like 1	Obsl1	NM_178884	2.44689	0.578457
kinesin family member 27	Kif27	NM_175214	2.44341	0.583566
inositol monophosphatase domain containing 1	Impad1	NM_177730	2.44177	0.58495
exocyst complex component 6	Exoc6	NM_175353	2.44164	0.58495
family with sequence similarity 134, member B	Fam134b	NM_025459	2.44135	0.58495
G protein-coupled receptor 153	Gpr153	NM_178406	2.43908	0.587395
centrosomal protein 55	Cep55	NM_028760	2.43863	0.587455
		NM_027860	2.43694	0.588926
OTU domain containing 4	Otud4	AK122429	2.43538	0.589483
centrosomal protein 120	Cep120	NM_178686	2.43116	0.594079
c-myc binding protein	Mycbp	NM_019660	2.4301	0.594079
kinesin family member 1B	Kif1b	NM_008441	2.42989	0.594079
chemokine (C-C motif) ligand 4	Ccl4	NM_013652	2.42945	0.594079
histone cluster 1, H2bj	Hist1h2bj	NM_178198	2.42807	0.594987
tetraspanin 13	Tspan13	NM_025359	2.42613	0.597598
RIKEN cDNA 6430537H07 gene	6430537H07Rik	NM_178689	2.4198	0.604584
transcription elongation factor A (SII), 3	Tcea3	NM_011542	2.41964	0.604584
coiled-coil domain containing 109B	Ccdc109b	NM_025779	2.41963	0.604584
zinc finger protein 820	Zfp820	XM_128447	2.41836	0.605395
v-myc myelocytomatosis viral oncogene homolog 1, lung carcinoma derived (avian)	Mycl1	NM_008506	2.41652	0.607175
TBC1 domain family, member 19	Tbc1d19	NM_144517	2.41606	0.60728
radial spokehead-like 2A	Rshl2a	NM_025789	2.41544	0.607671
		XM_484765	2.41227	0.611766
transcription factor 7, T-cell specific	Tcf7	NM_009331	2.41154	0.612092
lymphocyte antigen 9	Ly9	NM_008534	2.41089	0.612092
RD RNA-binding protein	Rdbp	NM_138580	2.41013	0.612717
leucine-rich repeats and WD repeat domain containing 1	Lrwd1	NM_027891	2.40679	0.617819
histocompatibility 2, class II, locus Mb1	H2-DMb1	NM_010387	2.40641	0.617819
RIKEN cDNA 1110049B09 gene	1110049B09Rik	XM_126902	2.40363	0.620358
Rap guanine nucleotide exchange factor (GEF) 3	Rapgef3	NM_144850	2.40338	0.620358
		XM_489583	2.40211	0.621202
thrombomodulin	Thbd	NM_009378	2.39944	0.62332
ATPase, Ca++ transporting, ubiquitous	Atp2a3	NM_016745	2.39932	0.62332
ecotropic viral integration site 2a	Evi2a	NM_010161	2.3977	0.624587
membrane-associated ring finger (C3HC4) 8	2009-03-08	NM_027920	2.39493	0.628301
coiled-coil domain containing 92	Ccdc92	NM_144819	2.3933	0.629805
		NM_206868	2.39289	0.629846
Rho-related BTB domain containing 1	Rhobtb1	XM_125637	2.39041	0.63269
insulin-like growth factor 2 mRNA binding protein 3	Igf2bp3	NM_023670	2.39031	0.63269
RIKEN cDNA 1700025K23 gene	1700025K23Rik	NM_183254	2.39011	0.63269
ubiquitin associated and SH3 domain containing, B	Ubash3b	NM_176860	2.38892	0.632898
RIKEN cDNA 4932411E22 gene	4932411E22Rik	NM_172534	2.38855	0.632898
fatty acid desaturase 3	Fads3	NM_021890	2.38844	0.632898
olfactomedin-like 3	Olfml3	NM_133859	2.38619	0.633377
RIKEN cDNA 1200016B10 gene	1200016B10Rik	NM_025819	2.38611	0.633377
zinc finger E-box binding homeobox 2	Zeb2	NM_015753	2.38584	0.633377
cadherin 2	Cdh2	NM_007664	2.38346	0.635795
dual specificity phosphatase 14	Dusp14	NM_019819	2.38262	0.635795
Sp110 nuclear body protein	Sp110	NM_175397	2.38253	0.635795
aquaporin 1	Aqp1	NM_007472	2.3825	0.635795
kinesin family member 3A	Kif3a	NM_008443	2.38171	0.635795
thrombospondin 2	Thbs2	NM_011581	2.38156	0.635795
DENN/MADD domain containing 5B	Dennd5b	NM_177192	2.38089	0.635795
G protein-coupled receptor kinase 5	Grk5	NM_018869	2.37947	0.635795
coiled-coil domain containing 15	Ccdc15	XM_146705	2.37744	0.63823
protein phosphatase, EF hand calcium-binding domain 2	Ppef2	NM_011148	2.37734	0.63823
neuritin 1	Nrn1	NM_153529	2.37687	0.63823
spindle assembly 6 homolog (C. elegans)	Sass6	XM_131155	2.37638	0.63823
coiled-coil domain containing 11	Ccdc11	XM_128864	2.37537	0.63823
lymphoid enhancer binding factor 1	Lef1	NM_010703	2.37531	0.63823
G protein-coupled receptor 176	Gpr176	NM_201367	2.37498	0.63823
casein kappa	Csn3	NM_007786	2.37485	0.63823
ankyrin repeat and BTB (POZ) domain containing 2	Abtb2	NM_178890	2.37468	0.63823
limbic system-associated membrane protein	Lsamp	NM_175548	2.37173	0.641477
RIKEN cDNA D030056L22 gene	D030056L22Rik	NM_177640	2.37091	0.641588
StAR-related lipid transfer (START) domain containing 4	Stard4	NM_133774	2.37013	0.642323
histocompatibility 47	H47	NM_024439	2.36585	0.645285
SPARC related modular calcium binding 1	Smoc1	NM_022316	2.36426	0.647391
chondroitin sulfate N-acetylgalactosaminyltransferase 1	Csgalnact1	NM_172753	2.36393	0.647391
olfactomedin 1	Olfm1	NM_019498	2.36238	0.647391
interleukin 1 receptor-like 1	Il1rl1	NM_010743	2.36207	0.647391
potassium channel tetramerisation domain containing 5	Kctd5	NM_027008	2.36133	0.647391
shugoshin-like 2 (S. pombe)	Sgol2	NM_199007	2.36099	0.647391
suppressor of Ty 6 homolog (S. cerevisiae)	Supt6h	NM_009297	2.36072	0.647391
family with sequence similarity 81, member A	Fam81a	XM_135000	2.35867	0.647972
family with sequence similarity 167, member A	Fam167a	NM_177628	2.35818	0.647972
		NM_153569	2.35787	0.647972
histone cluster 1, H2bf	Hist1h2bf	NM_178195	2.35765	0.647972
		NM_175515	2.3572	0.648114
myosin, heavy polypeptide 10, non-muscle	Myh10	NM_175260	2.35404	0.652286
DnaJ (Hsp40) homolog, subfamily B, member 14	Dnajb14	XM_131212	2.3538	0.652286
Paf1, RNA polymerase II associated factor, homolog (S. cerevisiae)	Paf1	NM_019458	2.35342	0.652286
G protein-coupled receptor 124	Gpr124	NM_054044	2.35331	0.652286
histone cluster 1, H4j	Hist1h4j	NM_178210	2.35306	0.652286
male germ cell-associated kinase	Mak	NM_008547	2.35163	0.653308
dynein, axonemal, heavy chain 9	Dnahc9	XM_110968	2.35157	0.653308
interleukin 2 receptor, gamma chain	Il2rg	NM_013563	2.35021	0.653576
HECT domain containing 1	Hectd1	AK085720	2.35007	0.653576
prolactin family 2, subfamily c, member 4	Prl2c4	NM_011954	2.34968	0.653576
exocyst complex component 2	Exoc2	NM_025588	2.34936	0.653576
secreted frizzled-related protein 2	Sfrp2	NM_009144	2.34905	0.653576
CD37 antigen	Cd37	NM_007645	2.34501	0.657734
linker for activation of T cells	Lat	NM_010689	2.34494	0.657734
GLI-Kruppel family member GLI2	Gli2	XM_136212	2.34394	0.658238
intraflagellar transport 172 homolog (Chlamydomonas)	Ift172	NM_026298	2.34145	0.658794
		M12831	2.34136	0.658794
tripartite motif-containing 39	Trim39	NM_024468	2.34117	0.658794
CD84 antigen	Cd84	NM_013489	2.33953	0.658794
dpy-30 homolog (C. elegans)	Dpy30	NM_024428	2.33942	0.658794
		XM_196478	2.33712	0.659589
chemokine (C-C motif) ligand 24	Ccl24	NM_019577	2.33702	0.659589
RIKEN cDNA 4930579J09 gene	4930579J09Rik	NM_133689	2.33626	0.659589
		X00160$K00706	2.33582	0.659589
DENN/MADD domain containing 1C	Dennd1c	NM_153551	2.33545	0.659589
cysteine rich protein 2	Crip2	NM_024223	2.33529	0.659589
RIKEN cDNA 4930452B06 gene	4930452B06Rik	NM_028934	2.33447	0.659593
		XM_489350	2.33421	0.659593
		NM_026583	2.33249	0.661449
Ras-related GTP binding D	Rragd	NM_027491	2.33052	0.663106
fragile histidine triad gene	Fhit	NM_010210	2.32927	0.664568
protein kinase inhibitor, alpha	Pkia	NM_008862	2.32901	0.664568
transcription factor 7, T-cell specific	Tcf7	NM_009331	2.3284	0.66505
RIKEN cDNA D230025D16 gene	D230025D16Rik	NM_145604	2.32618	0.66669
interleukin 11	Il11	NM_008350	2.3261	0.66669
tetraspanin 32	Tspan32	AY039000	2.32467	0.668675
RIKEN cDNA 1700010I14 gene	1700010I14Rik	NM_025851	2.32291	0.671267
Bardet-Biedl syndrome 7 (human)	Bbs7	NM_027810	2.32211	0.67211
		AJ235947	2.32138	0.672714
RIKEN cDNA 2410089E03 gene	2410089E03Rik	XM_127911	2.32079	0.672714
hydroxysteroid dehydrogenase like 1	Hsdl1	NM_175185	2.32008	0.672714
C2 calcium-dependent domain containing 2-like	C2cd2l	XM_134795	2.32002	0.672714
inter alpha-trypsin inhibitor, heavy chain 4	Itih4	NM_018746	2.31903	0.673909
apolipoprotein L 9a	Apol9a	XM_128064	2.31723	0.675957
wingless related MMTV integration site 10b	Wnt10b	NM_011718	2.31592	0.677219
cAMP responsive element modulator	Crem	AK015641	2.31573	0.677219
		NM_177679	2.3155	0.677219
spermatogenesis associated 6	Spata6	NM_026470	2.3133	0.680026
		NM_178062	2.31212	0.681578
S100P binding protein	S100pbp	XM_131689	2.31029	0.684291
vimentin	Vim	NM_011701	2.30998	0.684291
zinc finger protein 423	Zfp423	NM_033327	2.30834	0.686038
lysozyme 2	Lyz2	NM_017372	2.308	0.686038
enoyl Coenzyme A hydratase domain containing 3	Echdc3	NM_024208	2.30697	0.686038
leucine-rich repeats and guanylate kinase domain containing	Lrguk	XM_133060	2.30413	0.690095
ninein	Nin	NM_008697	2.30329	0.69103
		XM_130125	2.30274	0.691405
lumican	Lum	NM_008524	2.30154	0.693021
nucleoporin 210	Nup210	NM_018815	2.30085	0.693021
chromodomain helicase DNA binding protein 4	Chd4	NM_145979	2.29926	0.694421
FAST kinase domains 1	Fastkd1	NM_177244	2.29904	0.694421
growth arrest specific 2	Gas2	NM_008087	2.29686	0.69735
RIKEN cDNA 2900010J23 gene	2900010J23Rik	NM_175190	2.29531	0.698333
chemokine (C-X-C motif) ligand 12	Cxcl12	NM_013655	2.29271	0.700848
sperm associated antigen 1	Spag1	NM_012031	2.29173	0.700848
coiled-coil domain containing 96	Ccdc96	NM_025725	2.29146	0.700848
LAG1 homolog, ceramide synthase 1	Lass1	NM_138647	2.2911	0.700848
neural cell adhesion molecule 1	Ncam1	X06328	2.29024	0.700848
rad and gem related GTP binding protein 1	Rem1	NM_009047	2.28909	0.701742
inhibitor of kappa light polypeptide enhancer in B-cells, kinase complex-associated protein	Ikbkap	NM_026079	2.28786	0.701973
DnaJ (Hsp40) homolog, subfamily C, member 16	Dnajc16	NM_172338	2.28762	0.701973
t-complex-associated testis expressed 3	Tcte3	NM_011560	2.28687	0.702333
		NM_173787	2.28589	0.702333
ets variant gene 1	Etv1	NM_007960	2.28574	0.702333
		XM_130136	2.28419	0.703947
protein inhibitor of activated STAT 3	Pias3	NM_018812	2.28389	0.703947
nephronophthisis 4 (juvenile) homolog (human)	Nphp4	NM_153424	2.2828	0.705396
choline kinase beta	Chkb	NM_007692	2.28243	0.70546
lipoprotein lipase	Lpl	NM_008509	2.28081	0.707926
RAB, member of RAS oncogene family-like 4	Rabl4	NM_025931	2.27981	0.708012
histone cluster 1, H2bc	Hist1h2bc	NM_023422	2.2796	0.708012
		XM_484060	2.27944	0.708012
unc-119 homolog B (C. elegans)	Unc119b	NM_175352	2.27942	0.708012
testis expressed gene 11	Tex11	NM_031384	2.27879	0.708596
iodotyrosine deiodinase	Iyd	NM_027391	2.27766	0.709826
chloride channel 3	Clcn3	AK029892	2.27724	0.709826
RAB, member of RAS oncogene family-like 5	Rabl5	NM_026073	2.27554	0.71101
RIKEN cDNA 2310007L24 gene	2310007L24Rik	XM_126508	2.27553	0.71101
RIKEN cDNA 2310044G17 gene	2310044G17Rik	NM_173735	2.27473	0.711616
myosin, heavy polypeptide 3, skeletal muscle, embryonic	Myh3	XM_354614	2.27421	0.711616
a disintegrin-like and metallopeptidase (reprolysin type) with thrombospondin type 1 motif, 5 (aggrecanase-2)	Adamts5	NM_011782	2.2737	0.711616
C-type lectin domain family 4, member d	Clec4d	NM_010819	2.27323	0.711616
golgi SNAP receptor complex member 2	Gosr2	NM_019650	2.27289	0.711616
hematopoietic cell signal transducer	Hcst	NM_011827	2.27222	0.711641
proteasome (prosome, macropain) 26S subunit, non-ATPase, 9	Psmd9	NM_026000	2.2716	0.711641
zinc finger protein 9	Zfp9	NM_011763	2.27055	0.711641
non-SMC condensin I complex, subunit H	Ncaph	NM_144818	2.26974	0.711641
Rho-related BTB domain containing 1	Rhobtb1	XM_125637	2.26874	0.712324
		XM_485240	2.268	0.712783
intraflagellar transport 57 homolog (Chlamydomonas)	Ift57	NM_028680	2.26679	0.7145
GM2 ganglioside activator protein	Gm2a	NM_010299	2.26591	0.715556
prion protein	Prnp	NM_011170	2.26521	0.716273
interferon regulatory factor 4	Irf4	NM_013674	2.26258	0.717938
lysosomal-associated protein transmembrane 5	Laptm5	NM_010686	2.26242	0.717938
RIKEN cDNA 1500031L02 gene	1500031L02Rik	NM_025892	2.26207	0.717938
testis-specific protein, Y-encoded-like 5	Tspyl5	XM_139378	2.26008	0.719469
coiled coil domain containing 88A	Ccdc88a	NM_176841	2.25975	0.719469
GDNF-inducible zinc finger protein 1	Gzf1	NM_028986	2.25966	0.719469
TYRO protein tyrosine kinase binding protein	Tyrobp	NM_011662	2.25508	0.724798
splicing factor 1	Sf1	NM_011750	2.25458	0.724798
sorting nexin 26	Snx26	NM_178252	2.25443	0.724798
		XM_135176	2.25433	0.724798
mitochondrial intermediate peptidase	Mipep	NM_027436	2.25396	0.724891
integrin beta 2	Itgb2	NM_008404	2.25283	0.726294
RIKEN cDNA B230396O12 gene	B230396O12Rik	NM_172878	2.2526	0.726294
RIKEN cDNA E030019B06 gene	E030019B06Rik	XM_133957	2.25184	0.727131
cDNA sequence BC046404	BC046404	NM_198861	2.24975	0.7298
family with sequence similarity 54, member B	Fam54b	NM_029759	2.24942	0.7298
procollagen C-endopeptidase enhancer 2	Pcolce2	NM_029620	2.24904	0.7298
golgi associated, gamma adaptin ear containing, ARF binding protein 3	Gga3	NM_173048	2.24855	0.729818
		AF304553	2.24729	0.731017
advillin	Avil	NM_009635	2.2462	0.731378
RIKEN cDNA E230019M04 gene	E230019M04Rik	NM_177921	2.24611	0.731378
oxysterol binding protein-like 3	Osbpl3	NM_027881	2.24583	0.731378
synaptophysin	Syp	NM_009305	2.24452	0.7314
cyclin-dependent kinase inhibitor 1A (P21)	Cdkn1a	NM_007669	2.24438	0.7314
ryanodine receptor 3	Ryr3	NM_177652	2.24408	0.7314
family with sequence similarity 154, member B	Fam154b	NM_177894	2.24288	0.7314
		XM_484992	2.24279	0.7314
excision repair cross-complementing rodent repair deficiency complementation group 6 - like	Ercc6l	NM_146235	2.24229	0.7314
allantoicase	Allc	NM_053156	2.24195	0.7314
family with sequence similarity 5, member C	Fam5c	NM_153539	2.24181	0.7314
complement factor properdin	Cfp	XM_135820	2.24077	0.7314
enolase 2, gamma neuronal	Eno2	NM_013509	2.24077	0.7314
predicted gene, 22526	22526	NM_009529	2.24071	0.7314
solute carrier family 6 (neurotransmitter transporter, betaine/GABA), member 12	Slc6a12	NM_133661	2.24042	0.7314
RIKEN cDNA 2210012G02 gene	2210012G02Rik	NM_025617	2.23753	0.734028
reproductive homeobox 5	Rhox5	NM_008818	2.23745	0.734028
neural cell adhesion molecule 1	Ncam1	NM_010875	2.23694	0.734028
RIKEN cDNA 9630013D21 gene	9630013D21Rik	NM_176994	2.23578	0.735097
brain abundant, membrane attached signal protein 1	Basp1	NM_027395	2.23571	0.735097
zinc finger E-box binding homeobox 1	Zeb1	NM_011546	2.23456	0.736125
G protein-coupled receptor 183	Gpr183	NM_183031	2.23384	0.73687
dehydrogenase/reductase (SDR family) member 11	Dhrs11	NM_177564	2.23325	0.73687
CD34 antigen	Cd34	NM_133654	2.23211	0.737363
glycerophosphodiester phosphodiesterase domain containing 1	Gdpd1	NM_025638	2.23206	0.737363
Cbp/p300-interacting transactivator, with Glu/Asp-rich carboxy-terminal domain, 2	Cited2	NM_010828	2.23058	0.739669
cathepsin S	Ctss	NM_021281	2.229	0.742107
		M33236	2.22843	0.742107
insulin-like growth factor 2	Igf2	NM_010514	2.22814	0.742107
diacylglycerol O-acyltransferase 2	Dgat2	NM_026384	2.2281	0.742107
adenylate cyclase 6	Adcy6	NM_007405	2.22727	0.742738
vasorin	Vasn	NM_139307	2.22685	0.742738
LIM and senescent cell antigen-like domains 1	Lims1	NM_026148	2.22469	0.746217
		XM_110121	2.22448	0.746217
osteoglycin	Ogn	NM_008760	2.22143	0.750438
coiled-coil domain containing 92	Ccdc92	NM_144819	2.21831	0.75608
coiled-coil domain containing 33	Ccdc33	NM_029212	2.21798	0.756117
oxidized low density lipoprotein (lectin-like) receptor 1	Olr1	NM_138648	2.21467	0.760913
dynein, axonemal, intermediate chain 1	Dnaic1	NM_175138	2.21368	0.762302
complement component 1, r subcomponent	C1r	NM_023143	2.21156	0.765958
delta-like 1 homolog (Drosophila)	Dlk1	NM_010052	2.21062	0.767259
thrombospondin 2	Thbs2	NM_011581	2.21019	0.767409
regulator of G-protein signaling 2	Rgs2	NM_009061	2.20974	0.767409
Ral GEF with PH domain and SH3 binding motif 2	Ralgps2	NM_023884	2.20962	0.767409
		NM_008195	2.2084	0.767736
jumonji, AT rich interactive domain 1C (Rbp2 like)	Jarid1c	NM_013668	2.20835	0.767736
lactate dehydrogenase B	Ldhb	NM_008492	2.20734	0.767736
WD repeat domain, phosphoinositide interacting 1	Wipi1	NM_145940	2.20696	0.767736
EF hand calcium binding domain 1	Efcab1	NM_025769	2.20679	0.767736
ATP-binding cassette, sub-family G (WHITE), member 1	Abcg1	NM_009593	2.20629	0.767736
growth arrest-specific 2 like 3	Gas2l3	XM_137276	2.20562	0.767736
interferon gamma inducible protein 47	Ifi47	NM_008330	2.20547	0.767736
sarcoglycan, beta (dystrophin-associated glycoprotein)	Sgcb	NM_011890	2.20429	0.768892
immunoglobulin kappa chain variable 21 (V21)-2	Igk-V21-2	X16954	2.20227	0.770966
		NM_177844	2.20221	0.770966
TAF7-like RNA polymerase II, TATA box binding protein (TBP)-associated factor	Taf7l	NM_028958	2.20205	0.770966
RIKEN cDNA 4930562D19 gene	4930562D19Rik	NM_177616	2.20049	0.773535
hypermethylated in cancer 2	Hic2	NM_178922	2.19673	0.78063
CCR4 carbon catabolite repression 4-like (S. cerevisiae)	Ccrn4l	NM_009834	2.19544	0.782534
secernin 1	Scrn1	NM_027268	2.19518	0.782534
		NM_207237	2.19489	0.782534
solute carrier family 38, member 4	Slc38a4	NM_027052	2.19387	0.784023
brain-specific angiogenesis inhibitor 1-associated protein 2	Baiap2	AK049469	2.19311	0.784112
interferon regulatory factor 8	Irf8	NM_008320	2.19251	0.784112
ZW10 interactor	Zwint	NM_025635	2.19082	0.785573
		NM_010268	2.19008	0.785675
RIKEN cDNA 2410091C18 gene	2410091C18Rik	NM_028611	2.18956	0.785675
vimentin	Vim	NM_011701	2.18944	0.785675
armadillo repeat containing, X-linked 2	Armcx2	NM_026139	2.18613	0.790038
UHRF1 (ICBP90) binding protein 1-like	Uhrf1bp1l	NM_029166	2.18577	0.790143
F-box and WD-40 domain protein 9	Fbxw9	NM_026791	2.18548	0.790143
spastic paraplegia 20, spartin (Troyer syndrome) homolog (human)	Spg20	NM_144895	2.18381	0.792655
phosphatidic acid phosphatase type 2A	Ppap2a	NM_008247	2.18286	0.793225
secretogranin V	Scg5	NM_009162	2.1828	0.793225
calcium/calmodulin-dependent protein kinase ID	Camk1d	NM_177343	2.18214	0.793968
germ cell-less homolog 1 (Drosophila)-like	Gmcl1l	NM_027955	2.18116	0.795393
myo-inositol 1-phosphate synthase A1	Isyna1	NM_023627	2.17695	0.801709
NCK associated protein 1 like	Nckap1l	NM_153505	2.17048	0.809187
SAM and SH3 domain containing 3	Sash3	NM_028773	2.17042	0.809187
RIKEN cDNA 5830405N20 gene	5830405N20Rik	NM_183264	2.16821	0.81312
3-hydroxybutyrate dehydrogenase, type 2	Bdh2	NM_027208	2.16797	0.81312
		XM_130322	2.1676	0.813216
intraflagellar transport 80 homolog (Chlamydomonas)	Ift80	NM_026641	2.16734	0.813216
		NM_012005	2.16524	0.816428
paired box gene 6	Pax6	NM_013627	2.16509	0.816428
basic helix-loop-helix family, member a15	BhlhA15	NM_010800	2.16494	0.816428
a disintegrin-like and metallopeptidase (reprolysin type) with thrombospondin type 1 motif, 2	Adamts2	NM_175643	2.16443	0.816515
La ribonucleoprotein domain family, member 1	Larp1	XM_126172	2.16412	0.816515
histone cluster 1, H3d	Hist1h3d	NM_178204	2.16385	0.816515
serine/arginine repetitive matrix 1	Srrm1	NM_016799	2.16352	0.816515
myocyte enhancer factor 2C	Mef2c	NM_025282	2.1623	0.817634
polymerase (RNA) II (DNA directed) polypeptide A	Polr2a	NM_009089	2.16091	0.819356
Sjogren's syndrome/scleroderma autoantigen 1 homolog (human)	Sssca1	NM_020491	2.15955	0.821618
kelch domain containing 9	Klhdc9	XM_287054	2.1586	0.823039
StAR-related lipid transfer (START) domain containing 6	Stard6	NM_029019	2.15821	0.823225
asporin	Aspn	NM_025711	2.15654	0.82574
centrosomal protein 97	Cep97	NM_028815	2.15645	0.82574
HEG homolog 1 (zebrafish)	Heg1	NM_172934	2.15611	0.825844
spermatogenesis associated 13	Spata13	XM_147847	2.155	0.826972
galactokinase 1	Galk1	NM_016905	2.15441	0.827608
		XM_147046	2.15384	0.827617
histocompatibility 2, Q region locus 2	H2-Q2	NM_010380	2.15311	0.827617
family with sequence similarity 114, member A1	Fam114a1	NM_026667	2.1529	0.827617
zinc finger protein, multitype 2	Zfpm2	NM_011766	2.15286	0.827617
RIKEN cDNA 1700054A03 gene	1700054A03Rik	XM_148917	2.15269	0.827617
C-type lectin domain family 4, member e	Clec4e	NM_019948	2.15137	0.827617
		NM_177372	2.15119	0.827617
EGF-like module containing, mucin-like, hormone receptor-like sequence 1	Emr1	NM_010130	2.15103	0.827617
X-linked lymphocyte-regulated 3C	Xlr3c	NM_011727	2.15069	0.827617
REST corepressor 2	Rcor2	NM_054048	2.1495	0.827617
sushi, nidogen and EGF-like domains 1	Sned1	NM_172463	2.14898	0.827617
forkhead box D1	Foxd1	NM_008242	2.14868	0.827617
SEC14-like 1 (S. cerevisiae)	Sec14l1	NM_028777	2.14843	0.827617
arrestin, beta 1	Arrb1	NM_178220	2.14831	0.827617
fatty acid amide hydrolase	Faah	NM_010173	2.1481	0.827617
cytoskeleton associated protein 2-like	Ckap2l	NM_181589	2.14796	0.827617
Fc receptor-like 1	Fcrl1	NM_153090	2.14765	0.827617
solute carrier family 41, member 2	Slc41a2	NM_177388	2.14745	0.827617
ubiquitin-conjugating enzyme E2T (putative)	Ube2t	NM_026024	2.1468	0.827754
adenylate kinase 1	Ak1	NM_021515	2.14679	0.827754
TRIO and F-actin binding protein	Triobp	NM_138579	2.14634	0.828088
peroxisomal biogenesis factor 11 beta	Pex11b	NM_011069	2.14469	0.830394
		NM_017477	2.14413	0.830981
decorin	Dcn	NM_007833	2.14355	0.831498
olfactomedin 1	Olfm1	D78265	2.14299	0.831498
twist homolog 2 (Drosophila)	Twist2	NM_007855	2.14221	0.832039
ArfGAP with FG repeats 2	Agfg2	NM_145566	2.14191	0.832059
transformation related protein 53 inducible nuclear protein 2	Trp53inp2	NM_178111	2.13855	0.838697
C-type lectin domain family 4, member a3	Clec4a3	NM_153197	2.13677	0.841313
NIMA (never in mitosis gene a)-related expressed kinase 3	Nek3	NM_011848	2.1352	0.841925
splicing factor 3b, subunit 4	Sf3b4	NM_153053	2.13493	0.841925
tetraspanin 2	Tspan2	NM_027533	2.13401	0.841925
phosphoglucomutase 2-like 1	Pgm2l1	NM_027629	2.13399	0.841925
microtubule-associated protein, RP/EB family, member 1	Mapre1	NM_007896	2.13397	0.841925
phosphodiesterase 6H, cGMP-specific, cone, gamma	Pde6h	NM_023898	2.13328	0.842074
2'-5' oligoadenylate synthetase 2	Oas2	NM_145227	2.13245	0.842715
fatty acid desaturase 3	Fads3	NM_021890	2.13242	0.842715
WAS/WASL interacting protein family, member 1	Wipf1	NM_153138	2.13131	0.84339
cyclin-dependent kinase-like 2 (CDC2-related kinase)	Cdkl2	NM_016912	2.13125	0.84339
glyoxylate reductase/hydroxypyruvate reductase	Grhpr	NM_080289	2.12971	0.845393
leucine rich repeat containing 49	Lrrc49	NM_145616	2.12936	0.845393
serine (or cysteine) peptidase inhibitor, clade B (ovalbumin), member 12	Serpinb12	NM_027971	2.1292	0.845393
major histocompatibility complex, class I-related	Mr1	NM_008209	2.12793	0.846798
		NM_025640	2.12702	0.847255
RIKEN cDNA 1700029F09 gene	1700029F09Rik	XM_355303	2.12693	0.847255
galactosidase, beta 1	Glb1	NM_009752	2.12523	0.850355
		NM_053007	2.12458	0.851153
SEC63-like (S. cerevisiae)	Sec63	NM_153055	2.12392	0.85163
protein phosphatase 1, regulatory (inhibitor) subunit 15A	Ppp1r15a	NM_008654	2.12338	0.85163
WD repeat and SOCS box-containing 2	Wsb2	NM_021539	2.12308	0.85163
transmembrane 4 superfamily member 4	Tm4sf4	NM_145539	2.12296	0.85163
differentially expressed in B16F10 1	Deb1	NM_026794	2.12223	0.852322
SET and MYND domain containing 4	Smyd4	NM_177009	2.12208	0.852322
guanine nucleotide binding protein (G protein), beta 5	Gnb5	NM_010313	2.12143	0.852522
A kinase (PRKA) anchor protein (yotiao) 9	Akap9	NM_194462	2.12077	0.853274
doublesex and mab-3 related transcription factor like family A1	Dmrta1	NM_175647	2.12052	0.853274
polypyrimidine tract binding protein 2	Ptbp2	NM_019550	2.12011	0.853569
chibby homolog 1 (Drosophila)	Cby1	NM_028634	2.11914	0.855075
cytotoxic T lymphocyte-associated protein 2 alpha	Ctla2a	NM_007796	2.11837	0.855131
		AJ235945	2.11825	0.855131
phospholipase A2, group XVI	Pla2g16	NM_139269	2.11734	0.855131
Ewing's tumor-associated antigen 1	Etaa1	NM_026576	2.11702	0.855131
GTP cyclohydrolase 1	Gch1	NM_008102	2.1159	0.855131
fasciculation and elongation protein zeta 1 (zygin I)	Fez1	NM_183171	2.11583	0.855131
RIKEN cDNA 4733401H18 gene	4733401H18Rik	NM_023247	2.11525	0.855131
serine peptidase inhibitor, Kazal type 2	Spink2	NM_183284	2.11503	0.855131
		NM_207246	2.1147	0.855131
lon peptidase 1, mitochondrial	Lonp1	XM_128721	2.11445	0.855131
late cornified envelope 1G	Lce1g	NM_025413	2.11438	0.855131
RIKEN cDNA B230120H23 gene	B230120H23Rik	NM_023057	2.11292	0.857719
		NM_177308	2.10973	0.864139
glycerol-3-phosphate dehydrogenase 1 (soluble)	Gpd1	NM_010271	2.10927	0.864541
CDC42 effector protein (Rho GTPase binding) 3	Cdc42ep3	NM_026514	2.10884	0.864877
		AF025443	2.10782	0.865134
		NC_002512	2.10782	0.865134
forkhead box S1	Foxs1	NM_010226	2.10732	0.865134
		NM_145563	2.10714	0.865134
calmodulin 3	Calm3	NM_007590	2.10707	0.865134
RNA binding motif protein 5	Rbm5	NM_148930	2.10619	0.865859
ligand dependent nuclear receptor corepressor-like	Lcorl	NM_172153	2.10531	0.866077
RIKEN cDNA 2810474O19 gene	2810474O19Rik	XM_132966	2.10523	0.866077
metal response element binding transcription factor 2	Mtf2	NM_013827	2.105	0.866077
DnaJ (Hsp40) homolog, subfamily C, member 13	Dnajc13	XM_135146	2.10499	0.866077
RIKEN cDNA 1700003M02 gene	1700003M02Rik	NM_027041	2.10409	0.867246
fibroblast growth factor (acidic) intracellular binding protein	Fibp	NM_021438	2.10294	0.868795
tryptophan rich basic protein	Wrb	NM_207301	2.10181	0.870426
RIKEN cDNA 9030425E11 gene	9030425E11Rik	NM_133733	2.10165	0.870426
		XM_126928	2.10133	0.870541
TOX high mobility group box family member 3	Tox3	NM_172913	2.09971	0.873523
RIKEN cDNA 5730419I09 gene	5730419I09Rik	NM_029081	2.09799	0.876754
RAB, member of RAS oncogene family-like 2A	Rabl2a	NM_026817	2.09769	0.87681
centrosomal protein 97	Cep97	NM_028815	2.09698	0.877796
tetraspanin 2	Tspan2	NM_027533	2.09602	0.879316
Tctex1 domain containing 4	Tctex1d4	NM_175030	2.0945	0.88089
plasminogen activator, urokinase	Plau	NM_008873	2.09393	0.881283
		XM_149022	2.09333	0.881671
TAF9 RNA polymerase II, TATA box binding protein (TBP)-associated factor	Taf9	NM_027139	2.09286	0.882107
stress-induced phosphoprotein 1	Stip1	NM_016737	2.09248	0.882351
R3H domain containing 2	R3hdm2	NM_027900	2.09196	0.882354
family with sequence similarity 54, member A	Fam54a	NM_027930	2.08975	0.884235
ubiquitin specific peptidase 20	Usp20	NM_028846	2.08965	0.884235
histone cluster 2, H2bb	Hist2h2bb	NM_175666	2.08913	0.884235
BMP2 inducible kinase	Bmp2k	NM_080708	2.08819	0.884235
transient receptor potential cation channel, subfamily C, member 4 associated protein	Trpc4ap	NM_019828	2.08816	0.884235
dynein cytoplasmic 2 light intermediate chain 1	Dync2li1	NM_172256	2.08771	0.884235
centromere protein J	Cenpj	XM_127861	2.08642	0.884235
SMG1 homolog, phosphatidylinositol 3-kinase-related kinase (C. elegans)	Smg1	AK047829	2.08633	0.884235
zinc finger, SWIM domain containing 4	Zswim4	NM_172503	2.08629	0.884235
stromal membrane-associated protein 1	Smap1	AK006817	2.08629	0.884235
sarcoglycan, beta (dystrophin-associated glycoprotein)	Sgcb	NM_011890	2.08624	0.884235
D-dopachrome tautomerase	Ddt	NM_010027	2.08605	0.884235
inhibitor of kappaB kinase gamma	Ikbkg	NM_010547	2.08585	0.884235
zinc finger and BTB domain containing 20	Zbtb20	NM_019778	2.08563	0.884235
RuvB-like protein 2	Ruvbl2	NM_011304	2.0853	0.884235
ring finger protein 32	Rnf32	NM_021470	2.08313	0.884768
family with sequence similarity 149, member A	Fam149a	NM_153535	2.08313	0.884768
WD repeat domain 54	Wdr54	NM_023790	2.0829	0.884768
folate receptor 1 (adult)	Folr1	NM_008034	2.08286	0.884768
WD repeat domain 27	Wdr27	NM_175173	2.08252	0.884768
RIKEN cDNA 6030408C04 gene	6030408C04Rik	XM_126912	2.0825	0.884768
phosphoglycolate phosphatase	Pgp	NM_025954	2.08174	0.884768
		XM_355849	2.08152	0.884768
sarcospan	Sspn	NM_010656	2.08087	0.884768
chibby homolog 1 (Drosophila)	Cby1	NM_028634	2.08077	0.884768
non-metastatic cells 5, protein expressed in (nucleoside-diphosphate kinase)	Nme5	NM_080637	2.08063	0.884768
Hbs1-like (S. cerevisiae)	Hbs1l	NM_019702	2.08051	0.884768
membrane associated guanylate kinase, WW and PDZ domain containing 3	Magi3	NM_133853	2.08047	0.884768
LUC7-like 2 (S. cerevisiae)	Luc7l2	NM_138680	2.08047	0.884768
integrin beta 7	Itgb7	NM_013566	2.07932	0.884768
CDK5 regulatory subunit associated protein 1	Cdk5rap1	NM_025876	2.07903	0.884768
AN1, ubiquitin-like, homolog (Xenopus laevis)	Anubl1	XM_132758	2.07767	0.887211
musculoskeletal, embryonic nuclear protein 1	Mustn1	NM_181390	2.07685	0.888474
myocyte enhancer factor 2C	Mef2c	NM_025282	2.07597	0.888709
glutamyl aminopeptidase	Enpep	NM_007934	2.07536	0.88879
chloride channel 3	Clcn3	NM_007711	2.07517	0.88879
limb-bud and heart	Lbh	NM_029999	2.07502	0.88879
spastin	Spast	NM_016962	2.07468	0.88879
leucine-rich and death domain containing	Lrdd	NM_022654	2.07381	0.88879
		NM_029327	2.0738	0.88879
		NC_001502	2.07346	0.888952
acyl-CoA thioesterase 11	Acot11	NM_025590	2.07319	0.88897
predicted gene, EG331529	EG331529	NM_183320	2.0711	0.891978
SEC63-like (S. cerevisiae)	Sec63	NM_153055	2.0706	0.891978
FH2 domain containing 1	Fhdc1	XM_130991	2.07054	0.891978
START domain containing 7	Stard7	NM_139308	2.07053	0.891978
integral membrane protein 2A	Itm2a	NM_008409	2.06951	0.892814
Ras association (RalGDS/AF-6) domain family member 4	Rassf4	NM_178045	2.06937	0.892814
phosphatidylserine decarboxylase	Pisd	NM_177298	2.068	0.895325
nitric oxide synthase 3, endothelial cell	Nos3	NM_008713	2.06645	0.897163
protocadherin 18	Pcdh18	NM_130448	2.0663	0.897163
placental protein 11 related	Pp11r	NM_008902	2.06614	0.897163
serglycin	Srgn	NM_011157	2.06537	0.898306
MAP kinase-interacting serine/threonine kinase 1	Mknk1	NM_021461	2.06394	0.89988
adaptor-related protein complex 3, mu 2 subunit	Ap3m2	NM_029505	2.06389	0.89988
protein phosphatase 2A, regulatory subunit B (PR 53)	Ppp2r4	NM_138748	2.06355	0.900048
predicted gene, OTTMUSG00000015158	OTTMUSG00000015158	X02833	2.06238	0.902106
multiple endocrine neoplasia 1	Men1	NM_008583	2.06147	0.90229
CD74 antigen (invariant polypeptide of major histocompatibility complex, class II antigen-associated)	Cd74	NM_010545	2.06126	0.90229
hydroxy-delta-5-steroid dehydrogenase, 3 beta- and steroid delta-isomerase 4	Hsd3b4	NM_008294	2.0608	0.902593
RIKEN cDNA 1110020G09 gene	1110020G09Rik	XM_127934	2.06034	0.902593
		AK029470	2.05993	0.902617
		XM_355676	2.05936	0.902617
solute carrier family 2 (facilitated glucose transporter), member 12	Slc2a12	NM_178934	2.05922	0.902617
family with sequence similarity 82, member B	Fam82b	NM_025476	2.05907	0.902617
serine/threonine kinase 33	Stk33	XM_358897	2.05903	0.902617
TANK-binding kinase 1	Tbk1	NM_019786	2.05873	0.902725
membrane-associated ring finger (C3HC4) 5	2009-03-05	NM_027314	2.05831	0.903092
solute carrier family 4 (anion exchanger), member 8	Slc4a8	NM_021530	2.05761	0.903506
special AT-rich sequence binding protein 1	Satb1	NM_009122	2.05743	0.903506
ankyrin repeat domain 54	Ankrd54	NM_144849	2.05712	0.903506
DEXH (Asp-Glu-X-His) box polypeptide 58	Dhx58	BC029209	2.05683	0.903506
chemokine (C-X-C motif) ligand 1	Cxcl1	NM_008176	2.05681	0.903506
anterior pharynx defective 1b homolog (C. elegans)	Aph1b	NM_177583	2.05657	0.903506
DEAD (Asp-Glu-Ala-Asp) box polypeptide 24	Ddx24	NM_020494	2.05539	0.9056
ral guanine nucleotide dissociation stimulator	Ralgds	NM_009058	2.05508	0.905708
lysophosphatidic acid receptor 4	Lpar4	NM_175271	2.05406	0.907261
WNT1 inducible signaling pathway protein 2	Wisp2	NM_016873	2.05337	0.907261
phenylalanyl-tRNA synthetase, alpha subunit	Farsa	NM_025648	2.05219	0.909368
immunoglobulin heavy chain 6 (heavy chain of IgM)	Igh-6	V00818	2.05108	0.91072
M phase phosphoprotein 6	Mphosph6	NM_026758	2.04979	0.911895
camello-like 3	Cml3	NM_053097	2.04914	0.912095
		NM_013649	2.0491	0.912095
ornithine decarboxylase antizyme 2	Oaz2	NM_010952	2.04893	0.912095
CD8 antigen, beta chain 1	Cd8b1	NM_009858	2.04856	0.912351
vomeronasal 1 receptor, H11	V1rh11	NM_134236	2.04803	0.912991
Fc receptor, IgE, high affinity I, gamma polypeptide	Fcer1g	NM_010185	2.04732	0.913076
vomeronasal 2, receptor 88	Vmn2r88	AF011423	2.04676	0.913076
intraflagellar transport 74 homolog (Chlamydomonas)	Ift74	NM_026319	2.04622	0.913076
family with sequence similarity 13, member C	Fam13c	NM_024244	2.04584	0.913076
transmembrane protein 106C	Tmem106c	NM_201359	2.04569	0.913076
SUMO/sentrin specific peptidase 8	Senp8	AK018606	2.04546	0.913076
aldo-keto reductase family 1, member B7	Akr1b7	NM_009731	2.04503	0.913076
paired box gene 6	Pax6	AK047243	2.04484	0.913076
dual specificity phosphatase 4	Dusp4	NM_176933	2.04463	0.913076
nexilin	Nexn	NM_199465	2.0446	0.913076
cancer susceptibility candidate 4	Casc4	NM_177054	2.04442	0.913076
nucleobindin 2	Nucb2	NM_016773	2.04309	0.915505
seminal vesicle secretory protein 2	Svs2	NM_017390	2.04284	0.915505
general transcription factor IIIC, polypeptide 4	Gtf3c4	NM_172977	2.04254	0.915625
immunoglobulin superfamily, DCC subclass, member 4	Igdcc4	NM_020043	2.0419	0.915762
synaptotagmin XI	Syt11	NM_018804	2.04146	0.915762
		M12832	2.04141	0.915762
family with sequence similarity 178, member B	Fam178b	NM_201365	2.04034	0.916623
KDEL (Lys-Asp-Glu-Leu) endoplasmic reticulum protein retention receptor 3	Kdelr3	NM_134090	2.0397	0.916623
solute carrier family 39 (zinc transporter), member 14	Slc39a14	NM_144808	2.03962	0.916623
bisphosphate 3'-nucleotidase 1	Bpnt1	NM_011794	2.03941	0.916623
decay accelerating factor 2	Daf2	NM_007827	2.03901	0.916623
SH3-domain GRB2-like 3	Sh3gl3	NM_017400	2.03893	0.916623
Rho GTPase activating protein 24	Arhgap24	NM_029270	2.03878	0.916623
FtsJ homolog 1 (E. coli)	Ftsj1	NM_133991	2.03829	0.916623
cholecystokinin A receptor	Cckar	NM_009827	2.03827	0.916623
aminoadipate-semialdehyde synthase	Aass	NM_013930	2.0367	0.917988
euchromatic histone methyltransferase 1	Ehmt1	NM_172545	2.03617	0.918342
myeloid/lymphoid or mixed-lineage leukemia (trithorax homolog, Drosophila); translocated to, 3	Mllt3	NM_029931	2.03543	0.918342
		XM_127961	2.0353	0.918342
RAB28, member RAS oncogene family	Rab28	XM_132086	2.03529	0.918342
WNT1 inducible signaling pathway protein 1	Wisp1	NM_018865	2.03501	0.918414
transformed mouse 3T3 cell double minute 1	Mdm1	NM_148922	2.03389	0.920056
wingless-related MMTV integration site 5A	Wnt5a	NM_009524	2.03352	0.920056
C-type lectin domain family 7, member a	Clec7a	NM_020008	2.0333	0.920056
		NM_177287	2.03285	0.920056
		NM_207529	2.0316	0.920056
coiled-coil-helix-coiled-coil-helix domain containing 2	Chchd2	NM_024166	2.03158	0.920056
U2 small nuclear RNA auxiliary factor 1-like 4	U2af1l4	NM_170760	2.03142	0.920056
heat shock 105kDa/110kDa protein 1	Hsph1	NM_013559	2.03084	0.920056
transmembrane protein 191C	Tmem191c	XM_358773	2.03053	0.920056
uronyl-2-sulfotransferase	Ust	NM_177387	2.03049	0.920056
doublecortin-like kinase 2	Dclk2	NM_027539	2.03027	0.920056
Scm-like with four mbt domains 2	Sfmbt2	NM_177386	2.0301	0.920056
uroplakin 3B	Upk3b	NM_175309	2.02974	0.920056
syntaxin binding protein 1	Stxbp1	NM_009295	2.0297	0.920056
deafness, autosomal dominant 5 (human)	Dfna5	NM_018769	2.02967	0.920056
histone cluster 1, H1a	Hist1h1a	NM_030609	2.02937	0.920056
		XM_486093	2.02934	0.920056
male enhanced antigen 1	Mea1	NM_010787	2.02873	0.920056
transmembrane protein 67	Tmem67	NM_177861	2.0284	0.920056
solute carrier family 35 (CMP-sialic acid transporter), member 1	Slc35a1	NM_011895	2.02798	0.920056
guanine nucleotide binding protein-like 1	Gnal1	NM_008136	2.02791	0.920056
		NM_029301	2.02749	0.920056
RIKEN cDNA 4933407N01 gene	4933407N01Rik	NM_025745	2.02746	0.920056
GUF1 GTPase homolog (S. cerevisiae)	Guf1	NM_172711	2.02728	0.920056
zinc finger homeodomain 4	Zfhx4	NM_030708	2.02641	0.920056
kelch-like 5 (Drosophila)	Klhl5	BC026739	2.02631	0.920056
cytohesin 1 interacting protein	Cytip	NM_139200	2.02575	0.920056
		NM_177468	2.02564	0.920056
		NM_177031	2.02521	0.920056
pellino 1	Peli1	NM_023324	2.02517	0.920056
dpy-30 homolog (C. elegans)	Dpy30	NM_024428	2.02462	0.920056
RIKEN cDNA 4930432K21 gene	4930432K21Rik	XM_134324	2.02462	0.920056
DEAD (Asp-Glu-Ala-Asp) box polypeptide 6	Ddx6	NM_007841	2.02442	0.920056
choline kinase alpha	Chka	NM_013490	2.02431	0.920056
tubulin, alpha 3B	Tuba3b	NM_009449	2.02227	0.922764
melanoma antigen	Mela	NM_008581	2.02151	0.923765
transformed mouse 3T3 cell double minute 1	Mdm1	NM_148922	2.02069	0.925074
oxysterol binding protein-like 6	Osbpl6	NM_145525	2.01985	0.926242
Yip1 domain family, member 7	Yipf7	NM_023784	2.0194	0.926242
heat shock protein 90, alpha (cytosolic), class A member 1	Hsp90aa1	NM_010480	2.01936	0.926242
GATA binding protein 2	Gata2	NM_008090	2.0192	0.926242
thymocyte selection-associated high mobility group box	Tox	NM_145711	2.01843	0.927431
CDK2-associated protein 2	Cdk2ap2	NM_026373	2.01819	0.927431
family with sequence similarity 179, member A	Fam179a	NM_177087	2.01752	0.928424
LIM domain binding 1	Ldb1	NM_010697	2.01672	0.928664
splicing factor, arginine/serine-rich 14	Sfrs14	NM_172755	2.0161	0.929435
sorting nexin 11	Snx11	NM_028965	2.01434	0.931791
dynein, axonemal, intermediate chain 1	Dnaic1	NM_175138	2.01402	0.931977
exoribonuclease 1	Eri1	NM_026067	2.01162	0.935813
X-linked lymphocyte-regulated 3A	Xlr3a	NM_011726	2.01118	0.936102
mucin 1, transmembrane	Muc1	NM_013605	2.01101	0.936102
centrosomal protein 76	Cep76	XM_129027	2.01024	0.937303
docking protein 3	Dok3	NM_013739	2.00937	0.937303
zinc finger protein 41	Zfp41	NM_011759	2.00928	0.937303
PR domain containing 2, with ZNF domain	Prdm2	AK014782	2.00837	0.938694
sema domain, immunoglobulin domain (Ig), short basic domain, secreted, (semaphorin) 3A	Sema3a	NM_009152	2.0078	0.938694
general transcription factor IIIC, polypeptide 5	Gtf3c5	NM_148928	2.00727	0.938694
REX2, RNA exonuclease 2 homolog (S. cerevisiae)	Rexo2	NM_024233	2.00707	0.938694
ring finger protein 38	Rnf38	NM_175201	2.00692	0.938694
tet oncogene 1	Tet1	XM_125673	2.00675	0.938694
Sfi1 homolog, spindle assembly associated (yeast)	Sfi1	NM_030207	2.00618	0.938694
engulfment and cell motility 1, ced-12 homolog (C. elegans)	Elmo1	NM_080288	2.00608	0.938694
Wilms tumor 1 homolog	Wt1	NM_144783	2.00602	0.938694
blocked early in transport 1 homolog (S. cerevisiae)-like	Bet1l	NM_018742	2.00524	0.939929
porcupine homolog (Drosophila)	Porcn	NM_016913	2.00433	0.940743
		NM_023118	2.00418	0.940743
DEAD (Asp-Glu-Ala-Asp) box polypeptide 20	Ddx20	NM_017397	2.00417	0.940743
myosin IF	Myo1f	NM_053214	2.00358	0.941553
serine/threonine kinase 17b (apoptosis-inducing)	Stk17b	NM_133810	2.00319	0.941576
ACN9 homolog (S. cerevisiae)	Acn9	XM_355744	2.00259	0.94165
WASP family 1	Wasf1	NM_031877	2.00248	0.94165
dpy-19-like 1 (C. elegans)	Dpy19l1	NM_172920	2.00201	0.94165
RIKEN cDNA 1110012J17 gene	1110012J17Rik	NM_172963	2.00185	0.94165
LEM domain containing 2	Lemd2	NM_146075	2.00142	0.94209
ribosomal protein S6 kinase polypeptide 1	Rps6kc1	NM_178775	1.99963	0.945688
regulator of G-protein signaling 3	Rgs3	NM_019492	1.99921	0.946079
phosphatidylinositol glycan anchor biosynthesis, class T	Pigt	NM_133779	1.99896	0.946079
CD86 antigen	Cd86	NM_019388	1.99851	0.946079
RIKEN cDNA 1110004E09 gene	1110004E09Rik	NM_026502	1.99801	0.946393
RIKEN cDNA 6330416G13 gene	6330416G13Rik	NM_144905	1.99789	0.946393
kelch repeat and BTB (POZ) domain containing 4	Kbtbd4	NM_025991	1.99674	0.948021
spermatogenesis associated 17	Spata17	NM_028848	1.99671	0.948021
transmembrane protein 45a	Tmem45a	NM_019631	1.99513	0.951144
Son of sevenless homolog 1 (Drosophila)	Sos1	NM_009231	1.99305	0.952949
apolipoprotein L 7c	Apol7c	NM_175391	1.9929	0.952949
G protein-coupled receptor 137	Gpr137	NM_207220	1.99277	0.952949
transmembrane protein 138	Tmem138	NM_028411	1.99234	0.952949
myosin, light polypeptide kinase	Mylk	NM_139300	1.99218	0.952949
arachidonate 5-lipoxygenase activating protein	Alox5ap	NM_009663	1.99205	0.952949
coiled-coil-helix-coiled-coil-helix domain containing 10	Chchd10	NM_175329	1.99195	0.952949
		NM_027507	1.99191	0.952949
prostaglandin I receptor (IP)	Ptgir	NM_008967	1.99075	0.952949
plectin 1	Plec1	NM_011117	1.99054	0.952949
cysteine-rich protein 1 (intestinal)	Crip1	NM_007763	1.99015	0.952949
LIM domain only 2	Lmo2	NM_008505	1.98993	0.952949
interferon activated gene 203	Ifi203	AK087931	1.98937	0.952949
		NM_175330	1.98916	0.952949
family with sequence similarity 164, member A	Fam164a	NM_173181	1.98893	0.952949
lymphocyte antigen 86	Ly86	NM_010745	1.98869	0.952949
RIKEN cDNA 4930549C01 gene	4930549C01Rik	NM_026300	1.98862	0.952949
collagen, type IV, alpha 1	Col4a1	NM_009931	1.98837	0.952949
allograft inflammatory factor 1-like	Aif1l	NM_145144	1.98785	0.952949
angiomotin-like 2	Amotl2	NM_019764	1.98772	0.952949
N-acylethanolamine acid amidase	Naaa	NM_025972	1.98752	0.952949
kelch domain containing 10	Klhdc10	XM_133019	1.98747	0.952949
pericentriolar material 1	Pcm1	NM_023662	1.98735	0.952949
interleukin enhancer binding factor 3	Ilf3	NM_010561	1.98702	0.952949
membrane protein, palmitoylated 5 (MAGUK p55 subfamily member 5)	Mpp5	NM_019579	1.98654	0.952949
casein kinase 1, epsilon	Csnk1e	NM_013767	1.98514	0.955653
tubulin tyrosine ligase-like family, member 9	Ttll9	NM_029064	1.9831	0.957867
RIKEN cDNA 2610301G19 gene	2610301G19Rik	XM_358314	1.98294	0.957867
coiled-coil domain containing 80	Ccdc80	NM_026439	1.98294	0.957867
ArfGAP with SH# domain, ankyrin repeat and PH domain1	Asap1	NM_010026	1.98247	0.957867
solute carrier family 14 (urea transporter), member 1	Slc14a1	NM_028122	1.98233	0.957867
CDGSH iron sulfur domain 2	Cisd2	AK046746	1.98169	0.958779
protocadherin alpha 4	Pcdha4	NM_007766	1.98081	0.959743
protein-tyrosine sulfotransferase 2	Tpst2	NM_009419	1.97981	0.96154
succinate dehydrogenase complex, subunit A, flavoprotein (Fp)	Sdha	BC031849	1.97867	0.96293
forkhead box F2	Foxf2	NM_010225	1.97852	0.96293
chemokine (C-X-C motif) ligand 12	Cxcl12	NM_013655	1.97788	0.963879
ribosomal RNA processing 12 homolog (S. cerevisiae)	Rrp12	NM_199447	1.97747	0.964214
NLR family, apoptosis inhibitory protein 3	Naip3	AF021335	1.97698	0.964214
angiopoietin-like 4	Angptl4	NM_020581	1.97686	0.964214
methylmalonyl-Coenzyme A mutase	Mut	NM_008650	1.97563	0.964214
histone cluster 1, H2ae	Hist1h2ae	NM_178187	1.97501	0.964214
p21 (CDKN1A)-activated kinase 4	Pak4	NM_027470	1.97501	0.964214
ATP-binding cassette, sub-family G (WHITE), member 1	Abcg1	NM_009593	1.9748	0.964214
		NM_001001979	1.9748	0.964214
tubulin, beta 2a	Tubb2a	NM_009450	1.97464	0.964214
procollagen-proline, 2-oxoglutarate 4-dioxygenase (proline 4-hydroxylase), alpha 1 polypeptide	P4ha1	NM_011030	1.9746	0.964214
gene regulated by estrogen in breast cancer protein	Greb1	NM_015764	1.97434	0.964214
lymphotoxin B	Ltb	NM_008518	1.97402	0.964214
sperm autoantigenic protein 17	Spa17	NM_011449	1.97383	0.964214
8-oxoguanine DNA-glycosylase 1	Ogg1	NM_010957	1.97362	0.964214
dickkopf homolog 2 (Xenopus laevis)	Dkk2	NM_020265	1.97349	0.964214
plexin C1	Plxnc1	NM_018797	1.97326	0.964214
prostaglandin-endoperoxide synthase 1	Ptgs1	NM_008969	1.97309	0.964214
regulatory factor X-associated protein	Rfxap	NM_133231	1.97181	0.964988
ect2 oncogene	Ect2	NM_007900	1.97174	0.964988
chemokine (C-C motif) ligand 2	Ccl2	NM_011333	1.97156	0.964988
EH domain binding protein 1-like 1	Ehbp1l1	NM_053252	1.97034	0.964988
pituitary tumor-transforming gene 1	Pttg1	NM_013917	1.9701	0.964988
guanine nucleotide binding protein, alpha 11	Gna11	AK088773	1.97008	0.964988
AHA1, activator of heat shock protein ATPase homolog 1 (yeast)	Ahsa1	NM_146036	1.96999	0.964988
MAS1 oncogene	Mas1	NM_008552	1.9692	0.966233
MTERF domain containing 2	Mterfd2	NM_178051	1.96882	0.966233
platelet factor 4	Pf4	NM_019932	1.96785	0.967834
GRAM domain containing 1B	Gramd1b	NM_172768	1.96635	0.969754
eukaryotic translation initiation factor 2B, subunit 4 delta	Eif2b4	NM_010122	1.96569	0.970532
cell division cycle 5-like (S. pombe)	Cdc5l	NM_152810	1.96554	0.970532
ubiquitin specific peptidase 44	Usp44	NM_183199	1.96533	0.970532
DOM-3 homolog Z (C. elegans)	Dom3z	NM_033613	1.96493	0.970802
ectodermal-neural cortex 1	Enc1	NM_007930	1.96476	0.970802
NADPH oxidase activator 1	Noxa1	NM_172204	1.96429	0.97105
histone cluster 1, H2bc	Hist1h2bc	NM_023422	1.96419	0.97105
SEC23B (S. cerevisiae)	Sec23b	NM_019787	1.96332	0.972025
protein tyrosine phosphatase, receptor type, f polypeptide (PTPRF), interacting protein, alpha 1	Ppfia1	XM_133979	1.96076	0.975315
high density lipoprotein (HDL) binding protein	Hdlbp	NM_133808	1.96068	0.975315
ubiquitin-like, containing PHD and RING finger domains, 1	Uhrf1	NM_010931	1.9604	0.975315
		NM_207228	1.96029	0.975315
UHRF1 (ICBP90) binding protein 1-like	Uhrf1bp1l	NM_029166	1.9602	0.975315
fatty acid binding protein 5, epidermal	Fabp5	NM_010634	1.96004	0.975315
vomeronasal 1 receptor, I10	V1ri10	NM_134245	1.9595	0.975315
		XM_283543	1.95942	0.975315
ATPase, Cu++ transporting, alpha polypeptide	Atp7a	NM_009726	1.95898	0.975433
protein kinase, cGMP-dependent, type II	Prkg2	NM_008926	1.95845	0.975433
forkhead box A2	Foxa2	NM_010446	1.9583	0.975433
peptidyl arginine deiminase, type II	Padi2	NM_008812	1.95726	0.975433
ubiquitin specific peptdiase 1	Usp1	NM_146144	1.95501	0.977691
growth arrest specific 1	Gas1	NM_008086	1.95411	0.979271
tubulin tyrosine ligase-like family, member 3	Ttll3	NM_133923	1.95325	0.980075
leucine rich repeat containing 48	Lrrc48	NM_029044	1.95279	0.980075
SH3-binding domain glutamic acid-rich protein	Sh3bgr	NM_015825	1.952	0.980516
AT rich interactive domain 3B (BRIGHT-like)	Arid3b	NM_019689	1.95104	0.982273
syntaxin 8	Stx8	NM_018768	1.94926	0.985956
PAS domain containing serine/threonine kinase	Pask	NM_080850	1.94903	0.985974
immunoglobulin heavy chain (J558 family)	Igh-VJ558	J00530	1.94873	0.98615
glutaminyl-tRNA synthase (glutamine-hydrolyzing)-like 1	Qrsl1	XM_125586	1.94845	0.986261
B-cell scaffold protein with ankyrin repeats 1	Bank1	XM_143587	1.94741	0.987967
dishevelled, dsh homolog 1 (Drosophila)	Dvl1	NM_010091	1.94729	0.987967
expressed sequence AI842396	AI842396	NM_213729	1.94636	0.989108
prostaglandin E synthase 3 (cytosolic)	Ptges3	NM_019766	1.94592	0.989301
junction adhesion molecule 2	Jam2	NM_023844	1.94583	0.989301
RAB26, member RAS oncogene family	Rab26	XM_283428	1.9454	0.989793
solute carrier family 2 (facilitated glucose transporter), member 10	Slc2a10	NM_130451	1.94514	0.989864
serine/threonine kinase 32A	Stk32a	NM_178749	1.94439	0.990695
		AJ235957	1.94412	0.990695
zinc finger, DHHC domain containing 14	Zdhhc14	NM_146073	1.94381	0.990695
collagen, type V, alpha 2	Col5a2	NM_007737	1.94356	0.990695
NAD(P)H dehydrogenase, quinone 2	Nqo2	NM_020282	1.94308	0.990695
transmembrane protein 39b	Tmem39b	NM_199305	1.94304	0.990695
ATPase, H+ transporting, lysosomal V0 subunit E2	Atp6v0e2	NM_133764	1.94209	0.99101
integrin alpha FG-GAP repeat containing 3	Itfg3	NM_207217	1.94201	0.99101
protein tyrosine phosphatase, receptor type, C	Ptprc	NM_011210	1.9419	0.99101
chloride channel calcium activated 3	Clca3	NM_017474	1.94123	0.99101
transmembrane channel-like gene family 5	Tmc5	NM_028930	1.94093	0.99101
Ras and Rab interactor-like	Rinl	NM_177158	1.94056	0.99101
ataxin 2	Atxn2	NM_009125	1.94024	0.99101
1-acylglycerol-3-phosphate O-acyltransferase 4 (lysophosphatidic acid acyltransferase, delta)	Agpat4	NM_026644	1.94023	0.99101
FYN binding protein	Fyb	NM_011815	1.94015	0.99101
MAP kinase-interacting serine/threonine kinase 1	Mknk1	NM_021461	1.93881	0.991663
zinc fingers and homeoboxes 1	Zhx1	BC004723	1.93827	0.992406
RIKEN cDNA 4933427G17 gene	4933427G17Rik	XM_133717	1.93793	0.992693
cDNA sequence AY074887	AY074887	NM_145229	1.93736	0.992992
pterin 4 alpha carbinolamine dehydratase/dimerization cofactor of hepatocyte nuclear factor 1 alpha (TCF1) 1	Pcbd1	NM_025273	1.93644	0.993113
insulin induced gene 2	Insig2	NM_133748	1.93584	0.993979
collagen, type V, alpha 2	Col5a2	NM_007737	1.93485	0.9958
membrane bound O-acyltransferase domain containing 7	Mboat7	NM_029934	1.93459	0.995896
EMI domain containing 2	Emid2	NM_024474	1.93376	0.996029
hairy and enhancer of split 6 (Drosophila)	Hes6	NM_019479	1.93354	0.996029
proprotein convertase subtilisin/kexin type 4	Pcsk4	NM_008793	1.93354	0.996029
NLR family, apoptosis inhibitory protein 2	Naip2	NM_010872	1.93332	0.996029
gene model 22, (NCBI)	Gm22	XM_111398	1.93321	0.996029
general transcription factor II I repeat domain-containing 1	Gtf2ird1	NM_020331	1.9328	0.996496
guanylate binding protein 4	Gbp4	NM_008620	1.93211	0.996694
histidine ammonia lyase	Hal	NM_010401	1.93205	0.996694
N-myc downstream regulated gene 4	Ndrg4	NM_145602	1.93158	0.996706
solute carrier family 38, member 9	Slc38a9	NM_178746	1.93139	0.996706
leukocyte receptor cluster (LRC) member 1	Leng1	NM_027203	1.93109	0.996903
olfactomedin-like 2B	Olfml2b	NM_177068	1.92997	0.998647
golgi autoantigen, golgin subfamily a, 3	Golga3	NM_008146	1.92928	0.998647
retinol binding protein 4, plasma	Rbp4	NM_011255	1.92919	0.998647
calpain 10	Capn10	NM_011796	1.92876	0.998647
calcium channel, voltage-dependent, T type, alpha 1G subunit	Cacna1g	NM_009783	1.92787	0.999518
contactin associated protein-like 2	Cntnap2	NM_001004357	1.92748	0.999761
zinc fingers and homeoboxes 1	Zhx1	NM_009572	1.92716	0.999894
		NM_029417	1.92645	0.999894
RIKEN cDNA 5930434B04 gene	5930434B04Rik	AK034046	1.92501	0.999954
Rho GTPase activating protein 11A	Arhgap11a	NM_181416	1.92499	0.999954
coiled-coil domain containing 40	Ccdc40	NM_175430	1.92491	0.999954
growth factor receptor bound protein 10	Grb10	NM_010345	1.92478	0.999954
microspherule protein 1	Mcrs1	NM_016766	1.92441	0.999995
family with sequence similarity 122, member A	Fam122a	NM_026520	1.92416	0.999995
U2 small nuclear ribonucleoprotein auxiliary factor (U2AF) 2	U2af2	NM_133671	1.92332	0.999995
cyclin B1	Ccnb1	NM_172301	1.92107	0.999995
zinc finger and BTB domain containing 38	Zbtb38	NM_175537	1.92078	0.999995
solute carrier family 35, member B3	Slc35b3	NM_134060	1.92073	0.999995
phospholipase A1 member A	Pla1a	NM_134102	1.92009	0.999995
profilin 2	Pfn2	NM_019410	1.91903	0.999995
		NM_153066	1.91832	0.999995
apolipoprotein L 9b	Apol9b	NM_173743	1.91688	0.999995
retrotransposon gag domain containing 4	Rgag4	NM_183318	1.91687	0.999995
interferon activated gene 203	Ifi203	AK087931	1.91667	0.999995
major facilitator superfamily domain containing 6-like	Mfsd6l	NM_146004	1.91661	0.999995
melanoma antigen	Mela	NM_008581	1.91603	0.999995
		M34983	1.91589	0.999995
RIKEN cDNA 4930503E14 gene	4930503E14Rik	NM_029131	1.9156	0.999995
RIKEN cDNA 2010109I03 gene	2010109I03Rik	NM_025929	1.91454	0.999995
		NM_027740	1.91432	0.999995
RIKEN cDNA 4933427D14 gene	4933427D14Rik	NM_028963	1.91404	0.999995
chemokine-like factor	Cklf	NM_029295	1.91403	0.999995
		NM_026606	1.91388	0.999995
		NM_177198	1.91338	0.999995
guanine nucleotide binding protein-like 1	Gnal1	NM_008136	1.91299	0.999995
small EDRK-rich factor 1	Serf1	NM_011353	1.9128	0.999995
MIS12 homolog (yeast)	Mis12	NM_025993	1.91253	0.999995
carbonic anhydrase 11	Car11	NM_009800	1.91191	0.999995
sperm flagellar 1	Spef1	XM_357260	1.9117	0.999995
ubiquitin specific peptidase 18	Usp18	NM_011909	1.91103	0.999995
leucine rich repeat containing 59	Lrrc59	NM_133807	1.91103	0.999995
potassium channel tetramerisation domain containing 13	Kctd13	NM_172747	1.91068	0.999995
RIKEN cDNA 4921511C04 gene	4921511C04Rik	XM_129740	1.91034	0.999995
Coenzyme A synthase	Coasy	NM_027896	1.91016	0.999995
ring finger protein 125	Rnf125	NM_026301	1.91005	0.999995
cold shock domain containing C2, RNA binding	Csdc2	NM_145473	1.90989	0.999995
polymerase (DNA directed), epsilon 3 (p17 subunit)	Pole3	NM_021498	1.90955	0.999995
PC4 and SFRS1 interacting protein 1	Psip1	NM_133948	1.90891	0.999995
procollagen C-endopeptidase enhancer 2	Pcolce2	NM_029620	1.90823	0.999995
mannose receptor, C type 2	Mrc2	NM_008626	1.90711	0.999995
apoptosis-inducing factor, mitochondrion-associated 2	Aifm2	NM_153779	1.90652	0.999995
golgi SNAP receptor complex member 2	Gosr2	NM_019650	1.90621	0.999995
interleukin 12a	Il12a	NM_008351	1.90482	0.999995
napsin A aspartic peptidase	Napsa	NM_008437	1.90441	0.999995
amine oxidase (flavin containing) domain 2	Aof2	NM_133872	1.90404	0.999995
CDC42 small effector 2	Cdc42se2	NM_178626	1.90393	0.999995
choline kinase beta	Chkb	NM_007692	1.90365	0.999995
purinergic receptor P2X, ligand-gated ion channel, 6	P2rx6	NM_011028	1.90341	0.999995
RIKEN cDNA 2410141K09 gene	2410141K09Rik	NM_183119	1.90293	0.999995
tankyrase, TRF1-interacting ankyrin-related ADP-ribose polymerase	Tnks	NM_175091	1.9024	0.999995
5,10-methylenetetrahydrofolate reductase	Mthfr	NM_010840	1.90161	0.999995
		NM_153536	1.90125	0.999995
cytokine receptor-like factor 3	Crlf3	NM_018776	1.89976	0.999995
HECT domain containing 1	Hectd1	AK042387	1.89923	0.999995
2'-5' oligoadenylate synthetase 1G	Oas1g	NM_011852	1.89852	0.999995
retinol dehydrogenase 10 (all-trans)	Rdh10	NM_133832	1.89847	0.999995
ST8 alpha-N-acetyl-neuraminide alpha-2,8-sialyltransferase 4	St8sia4	NM_009183	1.89813	0.999995
calcium channel, voltage-dependent, alpha2/delta subunit 1	Cacna2d1	NM_009784	1.89775	0.999995
		XM_110750	1.89755	0.999995
radixin	Rdx	NM_009041	1.89742	0.999995
solute carrier family 16 (monocarboxylic acid transporters), member 11	Slc16a11	NM_153081	1.89714	0.999995
neutrophil cytosolic factor 4	Ncf4	NM_008677	1.89691	0.999995
ring finger protein 103	Rnf103	NM_009543	1.89633	0.999995
rhophilin, Rho GTPase binding protein 1	Rhpn1	NM_008164	1.89609	0.999995
vesicle amine transport protein 1 homolog-like (T. californica)	Vat1l	NM_173016	1.89549	0.999995
		NM_177106	1.89517	0.999995
collagen, type VIII, alpha 1	Col8a1	NM_007739	1.8949	0.999995
kinesin family member 2C	Kif2c	NM_134471	1.89435	0.999995
DnaJ (Hsp40) homolog, subfamily B, member 12	Dnajb12	NM_019965	1.89316	0.999995
RIKEN cDNA 4930534B04 gene	4930534B04Rik	NM_181815	1.89245	0.999995
solute carrier family 25 (mitochondrial carrier, dicarboxylate transporter), member 10	Slc25a10	NM_013770	1.89241	0.999995
ZXD family zinc finger C	Zxdc	NM_173002	1.89159	0.999995
chemokine (C-C motif) ligand 17	Ccl17	NM_011332	1.89145	0.999995
lysozyme 2	Lyz2	NM_017372	1.8906	0.999995
potassium channel, subfamily K, member 2	Kcnk2	NM_010607	1.89036	0.999995
A kinase (PRKA) anchor protein (yotiao) 9	Akap9	NM_194462	1.89034	0.999995
BRF2, subunit of RNA polymerase III transcription initiation factor, BRF1-like	Brf2	NM_025686	1.89025	0.999995
family with sequence similarity 161, member A	Fam161a	NM_028672	1.88992	0.999995
ficolin B	Fcnb	AK010913	1.88989	0.999995
RIKEN cDNA 6330578E17 gene	6330578E17Rik	NM_198006	1.88869	0.999995
ADP-ribosylation factor GTPase activating protein 3	Arfgap3	NM_025445	1.88828	0.999995
zinc finger protein 644	Zfp644	BC057405	1.88825	0.999995
BCL2/adenovirus E1B interacting protein 3	Bnip3	NM_009760	1.88817	0.999995
zinc finger protein 219	Zfp219	NM_027248	1.88808	0.999995
WD repeat domain 69	Wdr69	NM_027725	1.88786	0.999995
methionine sulfoxide reductase B2	Msrb2	NM_029619	1.88711	0.999995
		NM_021468	1.88704	0.999995
histone cluster 1, H4h	Hist1h4h	NM_153173	1.88689	0.999995
mediator of RNA polymerase II transcription, subunit 12 homolog (yeast)	Med12	NM_021521	1.88687	0.999995
acyl-CoA thioesterase 1	Acot1	NM_012006	1.88687	0.999995
claspin homolog (Xenopus laevis)	Clspn	NM_175554	1.88575	0.999995
		AK010240	1.8857	0.999995
nuclear factor of activated T-cells, cytoplasmic, calcineurin-dependent 1	Nfatc1	NM_016791	1.88439	0.999995
ankyrin repeat domain 13 family, member D	Ankrd13d	NM_026720	1.88368	0.999995
zinc finger E-box binding homeobox 2	Zeb2	NM_015753	1.88355	0.999995
melanoma antigen, family D, 2	Maged2	NM_030700	1.88287	0.999995
matrix-remodelling associated 7	Mxra7	XM_126676	1.88264	0.999995
terminal uridylyl transferase 1, U6 snRNA-specific	Tut1	NM_197993	1.88202	0.999995
zinc finger protein 292	Zfp292	XM_355564	1.88118	0.999995
transmembrane 9 superfamily member 3	Tm9sf3	NM_133352	1.88047	0.999995
arsenic (+3 oxidation state) methyltransferase	As3mt	NM_020577	1.87956	0.999995
arachidonate 15-lipoxygenase	Alox15	NM_009660	1.87949	0.999995
		NM_008848	1.87914	0.999995
ER degradation enhancer, mannosidase alpha-like 2	Edem2	NM_145537	1.87858	0.999995
ADP-ribosylation factor-like 8B	Arl8b	NM_026011	1.877	0.999995
transcription factor CP2	Tcfcp2	NM_033476	1.87664	0.999995
RIKEN cDNA 1110006G06 gene	1110006G06Rik	NM_028661	1.87639	0.999995
predicted gene, EG317677	EG317677	NM_173864	1.87605	0.999995
cholinergic receptor, nicotinic, alpha polypeptide 1 (muscle)	Chrna1	NM_007389	1.87604	0.999995
		XM_130428	1.87584	0.999995
LanC lantibiotic synthetase component C-like 3 (bacterial)	Lancl3	NM_173414	1.87441	0.999995
gem (nuclear organelle) associated protein 6	Gemin6	NM_026053	1.87403	0.999995
mitochondria-associated protein involved in granulocyte-macrophage colony-stimulating factor signal transduction	Magmas	NM_025571	1.87361	0.999995
napsin A aspartic peptidase	Napsa	NM_008437	1.87272	0.999995
guanine nucleotide binding protein (G protein), beta 4	Gnb4	NM_013531	1.87245	0.999995
small nuclear ribonucleoprotein 25 (U11/U12)	Snrnp25	NM_030093	1.8718	0.999995
peptidylprolyl isomerase D (cyclophilin D)	Ppid	NM_026352	1.87169	0.999995
late cornified envelope 1H	Lce1h	NM_026335	1.87086	0.999995
		XM_204259	1.87077	0.999995
tripartite motif-containing 41	Trim41	NM_145377	1.87025	0.999995
imprinted and ancient	Impact	NM_008378	1.86993	0.999995
transmembrane protein 111	Tmem111	NM_175101	1.86733	0.999995
leucine rich repeat containing 29	Lrrc29	NM_177449	1.8666	0.999995
RIKEN cDNA 4933434E20 gene	4933434E20Rik	NM_025762	1.86598	0.999995
RIKEN cDNA 2210020M01 gene	2210020M01Rik	NM_183259	1.86589	0.999995
catenin beta interacting protein 1	Ctnnbip1	NM_023465	1.86583	0.999995
myocyte enhancer factor 2C	Mef2c	NM_025282	1.86582	0.999995
RIKEN cDNA 2310061C15 gene	2310061C15Rik	NM_026844	1.86545	0.999995
N-acyl phosphatidylethanolamine phospholipase D	Napepld	NM_178728	1.86519	0.999995
RIKEN cDNA D330045A20 gene	D330045A20Rik	NM_175326	1.86501	0.999995
coiled-coil domain containing 45	Ccdc45	NM_177088	1.86458	0.999995
vesicle transport through interaction with t-SNAREs homolog 1A (yeast)	Vti1a	NM_016862	1.86431	0.999995
Regulation of nuclear pre-mRNA domain containing 2	Rprd2	AK012860	1.86419	0.999995
citrate synthase	Cs	NM_026444	1.86391	0.999995
		XM_485953	1.86283	0.999995
		XM_355095	1.86208	0.999995
amyloid beta (A4) precursor protein-binding, family B, member 1 interacting protein	Apbb1ip	NM_019456	1.86206	0.999995
phospholipase C, zeta 1	Plcz1	NM_054066	1.8617	0.999995
germinal center expressed transcript 2	Gcet2	NM_008099	1.86104	0.999995
tubulin tyrosine ligase-like 1	Ttll1	NM_178869	1.86089	0.999995
membrane-associated ring finger (C3HC4) 9	2009-03-09	XM_125947	1.86043	0.999995
macrophage galactose N-acetyl-galactosamine specific lectin 2	Mgl2	NM_145137	1.86041	0.999995
		XM_484105	1.86013	0.999995
transmembrane protein 19	Tmem19	NM_133683	1.85842	0.999995
potassium voltage-gated channel, subfamily H (eag-related), member 2	Kcnh2	NM_013569	1.85838	0.999995
chemokine (C-C motif) ligand 12	Ccl12	NM_011331	1.8582	0.999995
CD28 antigen	Cd28	NM_007642	1.85812	0.999995
membrane-associated ring finger (C3HC4) 5	2009-03-05	NM_027314	1.85804	0.999995
rotatin	Rttn	NM_175542	1.85795	0.999995
interleukin 11 receptor, alpha chain 2	Il11ra2	NM_010550	1.85753	0.999995
GINS complex subunit 2 (Psf2 homolog)	Gins2	XM_195728	1.8573	0.999995
		NM_008021	1.85707	0.999995
growth factor receptor bound protein 2-associated protein 3	Gab3	NM_153073	1.85686	0.999995
tyrosyl-DNA phosphodiesterase 1	Tdp1	NM_028354	1.85672	0.999995
expressed sequence AI467606	AI467606	NM_178901	1.85664	0.999995
RIKEN cDNA 4931406C07 gene	4931406C07Rik	NM_133732	1.8565	0.999995
X-prolyl aminopeptidase (aminopeptidase P) 3, putative	Xpnpep3	AK042110	1.85591	0.999995
protein phosphatase 1F (PP2C domain containing)	Ppm1f	NM_176833	1.85511	0.999995
SERTA domain containing 2	Sertad2	NM_021372	1.85507	0.999995
LSM12 homolog (S. cerevisiae)	Lsm12	NM_172947	1.85501	0.999995
signaling lymphocytic activation molecule family member 1	Slamf1	NM_013730	1.85398	0.999995
DnaJ (Hsp40) homolog, subfamily C, member 15	Dnajc15	NM_025384	1.85386	0.999995
regulator of G-protein signaling 1	Rgs1	NM_015811	1.85382	0.999995
ubiquitin-like, containing PHD and RING finger domains 2	Uhrf2	NM_144873	1.85374	0.999995
olfactory receptor 806	Olfr806	NM_146553	1.8535	0.999995
uronyl-2-sulfotransferase	Ust	NM_177387	1.85243	0.999995
transient receptor potential cation channel, subfamily C, member 1	Trpc1	NM_011643	1.85236	0.999995
lysozyme 2	Lyz2	NM_017372	1.85223	0.999995
POU domain, class 2, associating factor 1	Pou2af1	NM_011136	1.85222	0.999995
antagonist of mitotic exit network 1 homolog (S. cerevisiae)	Amn1	XM_132975	1.8522	0.999995
transmembrane protein 169	Tmem169	NM_175564	1.8521	0.999995
insulin-like growth factor binding protein 6	Igfbp6	NM_008344	1.85182	0.999995
Ngg1 interacting factor 3-like 1 (S. pombe)	Nif3l1	NM_022988	1.8507	0.999995
high mobility group AT-hook 2, pseudogene 1	Hmga2-ps1	BC064076	1.85055	0.999995
sarcosine dehydrogenase	Sardh	NM_138665	1.85023	0.999995
AP1 gamma subunit binding protein 1	Ap1gbp1	NM_194341	1.85012	0.999995
guanine nucleotide binding protein (G protein), gamma transducing activity polypeptide 2	Gngt2	NM_023121	1.84963	0.999995
		NM_027417	1.84903	0.999995
BMP-binding endothelial regulator	Bmper	NM_028472	1.84879	0.999995
intelectin 1 (galactofuranose binding)	Itln1	NM_010584	1.84865	0.999995
toll-like receptor 4	Tlr4	NM_021297	1.84856	0.999995
nicolin 1	Nicn1	NM_025449	1.84856	0.999995
high mobility group box transcription factor 1	Hbp1	NM_153198	1.84809	0.999995
prolactin family 2, subfamily c, member 4	Prl2c4	NM_011954	1.84792	0.999995
fibrillin 1	Fbn1	NM_007993	1.84755	0.999995
leucine-rich repeats and calponin homology (CH) domain containing 4	Lrch4	NM_146164	1.84706	0.999995
family with sequence similarity 161, member B	Fam161b	NM_172581	1.84703	0.999995
tubulin tyrosine ligase-like family, member 6	Ttll6	NM_172799	1.84645	0.999995
vascular endothelial growth factor C	Vegfc	NM_009506	1.84571	0.999995
dual specificity phosphatase 18	Dusp18	NM_173745	1.84559	0.999995
RIKEN cDNA 2310005E10 gene	2310005E10Rik	NM_172398	1.84497	0.999995
eukaryotic translation initiation factor 2B, subunit 2 beta	Eif2b2	NM_145445	1.84476	0.999995
cullin 3	Cul3	NM_016716	1.84448	0.999995
PRP40 pre-mRNA processing factor 40 homolog B (yeast)	Prpf40b	NM_018786	1.84415	0.999995
homeo box A5	Hoxa5	NM_010453	1.84397	0.999995
solute carrier family 43, member 3	Slc43a3	NM_021398	1.84364	0.999995
methyl CpG binding protein 2	Mecp2	NM_010788	1.84353	0.999995
matrix metallopeptidase 13	Mmp13	NM_008607	1.8435	0.999995
cell cycle progression 1	Ccpg1	NM_028181	1.84335	0.999995
homer homolog 1 (Drosophila)	Homer1	NM_152134	1.84227	0.999995
ELAV (embryonic lethal, abnormal vision, Drosophila)-like 4 (Hu antigen D)	Elavl4	NM_010488	1.84189	0.999995
		NM_026361	1.84181	0.999995
rogdi homolog (Drosophila)	Rogdi	NM_133185	1.8416	0.999995
		XM_128129	1.84102	0.999995
family with sequence similarity 167, member B	Fam167b	NM_182783	1.84091	0.999995
growth arrest specific 8	Gas8	NM_018855	1.84082	0.999995
aconitase 2, mitochondrial	Aco2	NM_080633	1.8408	0.999995
		NM_183123	1.83951	0.999995
FMS-like tyrosine kinase 1	Flt1	NM_010228	1.8394	0.999995
2'-5' oligoadenylate synthetase-like 1	Oasl1	NM_145209	1.83701	0.999995
transmembrane protein 41a	Tmem41a	NM_025693	1.83688	0.999995
		NM_177836	1.83661	0.999995
paired box gene 6	Pax6	NM_013627	1.83626	0.999995
leucine zipper transcription factor-like 1	Lztfl1	NM_033322	1.83573	0.999995
interleukin 1 receptor-like 1	Il1rl1	NM_010743	1.83535	0.999995
MYCBP associated protein	Mycbpap	NM_170671	1.83518	0.999995
		XM_112192	1.83503	0.999995
NFKB inhibitor interacting Ras-like protein 2	Nkiras2	NM_028024	1.83388	0.999995
angiotensin II receptor, type 1a	Agtr1a	NM_177322	1.83362	0.999995
neurexin III	Nrxn3	NM_172544	1.83351	0.999995
lipase, member H	Liph	NM_153404	1.8334	0.999995
olfactory receptor 320	Olfr320	NM_207230	1.83296	0.999995
		XM_134902	1.83284	0.999995
adhesion molecule with Ig like domain 2	Amigo2	NM_178114	1.8326	0.999995
zinc finger and BTB domain containing 40	Zbtb40	NM_198248	1.83213	0.999995
glucosidase, beta, acid	Gba	NM_008094	1.83169	0.999995
emopamil binding protein-like	Ebpl	NM_026598	1.83091	0.999995
S-adenosylhomocysteine hydrolase-like 1	Ahcyl1	NM_145542	1.83074	0.999995
protein kinase N1	Pkn1	NM_177262	1.83041	0.999995
enhancer of polycomb homolog 1 (Drosophila)	Epc1	NM_007935	1.8302	0.999995
v-maf musculoaponeurotic fibrosarcoma oncogene family, protein B (avian)	Mafb	NM_010658	1.83018	0.999995
alkB, alkylation repair homolog 8 (E. coli)	Alkbh8	XM_134612	1.82983	0.999995
Bloom syndrome homolog (human)	Blm	NM_007550	1.82963	0.999995
allograft inflammatory factor 1	Aif1	NM_019467	1.82921	0.999995
		NM_175256	1.82895	0.999995
eukaryotic translation initiation factor 2, subunit 3, structural gene X-linked	Eif2s3x	NM_012010	1.8287	0.999995
Stam binding protein like 1	Stambpl1	NM_029682	1.82842	0.999995
RIKEN cDNA 3300001P08 gene	3300001P08Rik	NM_026313	1.82776	0.999995
hydrocephalus inducing	Hydin	NM_172916	1.82733	0.999995
eukaryotic translation initiation factor 3, subunit A	Eif3a	NM_010123	1.82462	0.999995
lysosomal acid lipase A	Lipa	NM_021460	1.82195	0.999995
coagulation factor II (thrombin) receptor	F2r	NM_010169	1.82189	0.999995
NADH dehydrogenase (ubiquinone) Fe-S protein 4	Ndufs4	NM_010887	1.82179	0.999995
NEDD4 binding protein 2	N4bp2	XM_290115	1.82171	0.999995
tripartite motif-containing 41	Trim41	NM_145377	1.82167	0.999995
bromodomain containing 2	Brd2	NM_010238	1.82097	0.999995
immunoglobulin kappa chain variable 8 (V8)-18	Igk-V8-18	Y15979	1.82061	0.999995
zinc finger protein 446	Zfp446	NM_175558	1.81999	0.999995
toll-like receptor 13	Tlr13	NM_205820	1.81997	0.999995
intraflagellar transport 172 homolog (Chlamydomonas)	Ift172	NM_026298	1.81963	0.999995
CDC23 (cell division cycle 23, yeast, homolog)	Cdc23	NM_178347	1.8196	0.999995
cysteine-serine-rich nuclear protein 2	Csrnp2	NM_153407	1.81946	0.999995
		NM_027498	1.8194	0.999995
STE20-related kinase adaptor beta	Stradb	NM_172656	1.8193	0.999995
acyl-CoA synthetase short-chain family member 2	Acss2	NM_019811	1.81916	0.999995
Yip1 interacting factor homolog A (S. cerevisiae)	Yif1a	NM_026553	1.8191	0.999995
mannosidase, alpha, class 1A, member 2	Man1a2	NM_010763	1.81906	0.999995
chemokine (C-C motif) ligand 9	Ccl9	NM_011338	1.81868	0.999995
		XM_129771	1.81863	0.999995
toll-like receptor 1	Tlr1	NM_030682	1.81831	0.999995
pre-B-cell leukemia transcription factor interacting protein 1	Pbxip1	NM_146131	1.81818	0.999995
transmembrane protein 218	Tmem218	NM_025464	1.81806	0.999995
guanine nucleotide binding protein, alpha q polypeptide	Gnaq	NM_008139	1.81777	0.999995
Fc receptor, IgG, low affinity IV	Fcgr4	NM_144559	1.81509	0.999995
fatty acid amide hydrolase	Faah	NM_010173	1.81496	0.999995
		NM_011085	1.8142	0.999995
UDP-N-acetyl-alpha-D-galactosamine:polypeptide N-acetylgalactosaminyltransferase 1	Galnt1	NM_013814	1.81384	0.999995
collagen, type VI, alpha 1	Col6a1	NM_009933	1.81374	0.999995
thimet oligopeptidase 1	Thop1	NM_022653	1.8136	0.999995
		XM_485551	1.81226	0.999995
interleukin 6	Il6	NM_031168	1.81218	0.999995
phosphatidic acid phosphatase type 2A	Ppap2a	NM_008247	1.81218	0.999995
3-hydroxyanthranilate 3,4-dioxygenase	Haao	AK002608	1.81216	0.999995
arylformamidase	Afmid	NM_027827	1.81181	0.999995
nucleolar protein 5	Nol5	NM_018868	1.81164	0.999995
solute carrier family 46, member 3	Slc46a3	NM_027872	1.81149	0.999995
inositol polyphosphate phosphatase-like 1	Inppl1	NM_010567	1.81067	0.999995
arylsulfatase G	Arsg	NM_028710	1.80988	0.999995
chymotrypsin C (caldecrin)	Ctrc	XM_355529	1.80904	0.999995
kelch-like 6 (Drosophila)	Klhl6	NM_183390	1.80827	0.999995
signal recognition particle 68	Srp68	NM_146032	1.80803	0.999995
expressed sequence AV249152	AV249152	NM_145425	1.80789	0.999995
solute carrier family 44, member 1	Slc44a1	AK008866	1.8074	0.999995
cerebellin 3 precursor protein	Cbln3	NM_019820	1.80725	0.999995
angio-associated migratory protein	Aamp	NM_146110	1.80707	0.999995
peroxisomal biogenesis factor 3	Pex3	NM_019961	1.80701	0.999995
dihydroorotate dehydrogenase	Dhodh	NM_020046	1.80673	0.999995
nuclear factor of activated T-cells, cytoplasmic, calcineurin-dependent 3	Nfatc3	NM_010901	1.80666	0.999995
polynucleotide kinase 3'- phosphatase	Pnkp	NM_021549	1.80652	0.999995
taste receptor, type 2, member 107	Tas2r107	NM_199154	1.80598	0.999995
baculoviral IAP repeat-containing 2	Birc2	NM_007465	1.80565	0.999995
RAS-like, family 10, member A	Rasl10a	NM_145216	1.80558	0.999995
signal peptide, CUB domain, EGF-like 2	Scube2	NM_020052	1.80554	0.999995
succinate dehydrogenase complex, subunit A, flavoprotein (Fp)	Sdha	BC031849	1.80383	0.999995
ectonucleoside triphosphate diphosphohydrolase 4	Entpd4	NM_026174	1.80371	0.999995
3-oxoacid CoA transferase 1	Oxct1	NM_024188	1.80367	0.999995
collagen, type XXV, alpha 1	Col25a1	NM_029838	1.80279	0.999995
interferon regulatory factor 7	Irf7	NM_016850	1.80271	0.999995
neutrophil cytosolic factor 2	Ncf2	NM_010877	1.80271	0.999995
protein arginine N-methyltransferase 5	Prmt5	NM_013768	1.80266	0.999995
polycomb group ring finger 5	Pcgf5	NM_029508	1.80156	0.999995
protein inhibitor of activated STAT 2	Pias2	NM_008602	1.80156	0.999995
5'-nucleotidase domain containing 2	Nt5dc2	XM_354801	1.8014	0.999995
RAB, member of RAS oncogene family-like 4	Rabl4	NM_025931	1.80135	0.999995
nephronophthisis 1 (juvenile) homolog (human)	Nphp1	NM_016902	1.80115	0.999995
malic enzyme 2, NAD(+)-dependent, mitochondrial	Me2	NM_145494	1.8006	0.999995
N-ethylmaleimide sensitive fusion protein	Nsf	NM_008740	1.80046	0.999995
RIKEN cDNA 1700037H04 gene	1700037H04Rik	NM_026091	1.80042	0.999995
nuclear assembly factor 1 homolog (S. cerevisiae)	Naf1	XM_134209	1.80033	0.999995
cDNA sequence BC046331	BC046331	NM_177673	1.80026	0.999995
succinate dehydrogenase complex, subunit A, flavoprotein (Fp)	Sdha	BC031849	1.79957	0.999995
protocadherin 9	Pcdh9	XM_139187	1.79856	0.999995
zinc finger CCCH type containing 3	Zc3h3	NM_172121	1.79795	0.999995
serine (or cysteine) peptidase inhibitor, clade B, member 9g	Serpinb9g	NM_011455	1.7966	0.999995
HEAT repeat containing 5A	Heatr5a	NM_177171	1.79631	0.999995
neutrophil cytosolic factor 1	Ncf1	NM_010876	1.79581	0.999995
RIKEN cDNA 4930503L19 gene	4930503L19Rik	NM_172967	1.79578	0.999995
mediator of RNA polymerase II transcription, subunit 25 homolog (yeast)	Med25	NM_029365	1.79576	0.999995
suppressor of variegation 4-20 homolog 1 (Drosophila)	Suv420h1	NM_144871	1.79574	0.999995
solute carrier family 9 (sodium/hydrogen exchanger), member 3 regulator 1	Slc9a3r1	NM_012030	1.79565	0.999995
		NM_053170	1.79554	0.999995
COX assembly mitochondrial protein homolog (S. cerevisiae)	Cmc1	NM_026442	1.79533	0.999995
death associated protein 3	Dap3	NM_022994	1.79524	0.999995
CD52 antigen	Cd52	NM_013706	1.79502	0.999995
transformation related protein 53 binding protein 1	Trp53bp1	NM_013735	1.79452	0.999995
glyoxalase domain containing 4	Glod4	NM_026029	1.79391	0.999995
sorting nexin family member 30	Snx30	NM_172468	1.79359	0.999995
peptidylprolyl isomerase F (cyclophilin F)	Ppif	NM_134084	1.79336	0.999995
RIKEN cDNA 1600027N09 gene	1600027N09Rik	XM_130743	1.79327	0.999995
olfactory receptor 1475	Olfr1475	NM_146301	1.79279	0.999995
bicaudal C homolog 1 (Drosophila)	Bicc1	AK076154	1.79258	0.999995
cysteine and glycine-rich protein 2	Csrp2	NM_007792	1.79167	0.999995
Tia1 cytotoxic granule-associated RNA binding protein-like 1	Tial1	NM_009383	1.79134	0.999995
dynactin 1	Dctn1	NM_007835	1.79112	0.999995
fibronectin type III and SPRY domain containing 1-like	Fsd1l	NM_176966	1.79108	0.999995
protocadherin 9	Pcdh9	XM_139187	1.79095	0.999995
DnaJ (Hsp40) homolog, subfamily B, member 4	Dnajb4	NM_025926	1.79091	0.999995
WW domain binding protein 2	Wbp2	NM_016852	1.79064	0.999995
RIKEN cDNA 3110002H16 gene	3110002H16Rik	NM_029623	1.79031	0.999995
ADP-ribosylation factor-like 10	Arl10	NM_019968	1.79024	0.999995
Tax1 (human T-cell leukemia virus type I) binding protein 1	Tax1bp1	NM_025816	1.79013	0.999995
		XM_132817	1.7898	0.999995
NAD(P)H dehydrogenase, quinone 2	Nqo2	NM_020282	1.78973	0.999995
RAE1 RNA export 1 homolog (S. pombe)	Rae1	NM_175112	1.78969	0.999995
karyopherin (importin) alpha 2	Kpna2	NM_010655	1.78968	0.999995
hexamthylene bis-acetamide inducible 2	Hexim2	XM_203501	1.78954	0.999995
atonal homolog 8 (Drosophila)	Atoh8	NM_153778	1.78904	0.999995
ancient ubiquitous protein 1	Aup1	NM_007517	1.78879	0.999995
G-protein signalling modulator 1 (AGS3-like, C. elegans)	Gpsm1	NM_153410	1.78856	0.999995
		NM_021276	1.78852	0.999995
zinc finger CCCH type containing 3	Zc3h3	NM_172121	1.78837	0.999995
paroxysmal nonkinesiogenic dyskinesia	Pnkd	NM_019999	1.78826	0.999995
FK506 binding protein 8	Fkbp8	NM_010223	1.78808	0.999995
ring finger protein 185	Rnf185	NM_145355	1.78805	0.999995
		M17575$X06866	1.78778	0.999995
killer cell lectin-like receptor subfamily B member 1F	Klrb1f	NM_181064	1.7877	0.999995
cysteine-rich secretory protein LCCL domain containing 2	Crispld2	NM_030209	1.78732	0.999995
myosin IG	Myo1g	NM_178440	1.78732	0.999995
syncoilin	Sync	NM_023485	1.78608	0.999995
contactin 1	Cntn1	NM_007727	1.78601	0.999995
expressed sequence AU042671	AU042671	XM_132325	1.78599	0.999995
		XM_483975	1.78565	0.999995
WD repeat domain 73	Wdr73	BC068122	1.78536	0.999995
		NM_175351	1.78519	0.999995
kinesin family member 3C	Kif3c	NM_008445	1.78517	0.999995
RIKEN cDNA 6030408C04 gene	6030408C04Rik	XM_126912	1.78499	0.999995
growth factor receptor bound protein 14	Grb14	NM_016719	1.78483	0.999995
Ena-vasodilator stimulated phosphoprotein	Evl	NM_007965	1.78429	0.999995
mitochondrial ribosomal protein L37	Mrpl37	NM_025500	1.78426	0.999995
ELAV (embryonic lethal, abnormal vision, Drosophila)-like 2 (Hu antigen B)	Elavl2	NM_010486	1.78367	0.999995
dystrophia myotonica-protein kinase	Dmpk	NM_032418	1.78356	0.999995
pericentrin (kendrin)	Pcnt	NM_008787	1.7835	0.999995
mitochondrial tumor suppressor 1	Mtus1	NM_001005863	1.78255	0.999995
		XM_486150	1.78212	0.999995
		M17950	1.78184	0.999995
IQ calmodulin-binding motif containing 1	Iqcb1	NM_177128	1.78094	0.999995
sorbin and SH3 domain containing 1	Sorbs1	AK035212	1.78074	0.999995
immature colon carcinoma transcript 1	Ict1	NM_026729	1.78055	0.999995
fatty acid binding protein 3, muscle and heart	Fabp3	NM_010174	1.78015	0.999995
chemokine-like receptor 1	Cmklr1	NM_008153	1.78011	0.999995
T-cell lymphoma invasion and metastasis 2	Tiam2	NM_011878	1.77954	0.999995
malonyl-CoA decarboxylase	Mlycd	NM_019966	1.77951	0.999995
BCL2-like 12 (proline rich)	Bcl2l12	NM_029410	1.77945	0.999995
		XM_194279	1.77942	0.999995
dual specificity phosphatase 9	Dusp9	NM_029352	1.7793	0.999995
spermatid perinuclear RNA binding protein	Strbp	NM_176932	1.77876	0.999995
PDX1 C-terminal inhibiting factor 1	Pcif1	NM_146129	1.77848	0.999995
DnaJ (Hsp40) homolog, subfamily C, member 27	Dnajc27	NM_153082	1.77842	0.999995
		NM_001001882	1.77829	0.999995
olfactory receptor 983	Olfr983	NM_146827	1.77822	0.999995
RIKEN cDNA 9030420J04 gene	9030420J04Rik	XM_146632	1.77805	0.999995
alpha fetoprotein	Afp	NM_007423	1.77764	0.999995
a disintegrin-like and metallopeptidase (reprolysin type) with thrombospondin type 1 motif, 4	Adamts4	NM_172845	1.77743	0.999995
glutamate receptor, ionotropic, AMPA2 (alpha 2)	Gria2	NM_013540	1.77697	0.999995
phosphorylase kinase alpha 1	Phka1	NM_173021	1.77615	0.999995
RIKEN cDNA D930001I22 gene	D930001I22Rik	NM_173397	1.77604	0.999995
synaptonemal complex central element protein 2	Syce2	NM_027954	1.77583	0.999995
caspase recruitment domain family, member 6	Card6	XM_139295	1.77537	0.999995
GINS complex subunit 4 (Sld5 homolog)	Gins4	NM_024240	1.77504	0.999995
		NM_133751	1.77442	0.999995
transmembrane protein 106B	Tmem106b	NM_027992	1.77358	0.999995
protein kinase C and casein kinase substrate in neurons 3	Pacsin3	NM_028733	1.77327	0.999995
nitrogen fixation gene 1 (S. cerevisiae)	Nfs1	NM_010911	1.77245	0.999995
MAX-like protein X	Mlx	NM_011550	1.77155	0.999995
transmembrane protein 216	Tmem216	NM_026798	1.77118	0.999995
activation-induced cytidine deaminase	Aicda	NM_009645	1.77118	0.999995
serine/threonine/tyrosine interacting-like 1	Styxl1	NM_029659	1.7711	0.999995
		NM_016761	1.77103	0.999995
RIKEN cDNA 1810063B05 gene	1810063B05Rik	NM_174987	1.77016	0.999995
RIKEN cDNA 2310044G17 gene	2310044G17Rik	NM_173735	1.76964	0.999995
holocytochrome c synthetase	Hccs	NM_008222	1.76873	0.999995
PET112-like (yeast)	Pet112l	NM_144896	1.76871	0.999995
Tnf receptor-associated factor 3	Traf3	NM_011632	1.76851	0.999995
OTU domain, ubiquitin aldehyde binding 1	Otub1	NM_134150	1.76849	0.999995
T-box 10	Tbx10	NM_001001320	1.76838	0.999995
G protein-coupled receptor 35	Gpr35	NM_022320	1.76744	0.999995
nitric oxide synthase 3, endothelial cell	Nos3	NM_008713	1.76687	0.999995
RIKEN cDNA 9630028B13 gene	9630028B13Rik	NM_176943	1.76685	0.999995
carcinoembryonic antigen-related cell adhesion molecule 20	Ceacam20	XM_355868	1.76653	0.999995
a disintegrin-like and metallopeptidase (reprolysin type) with thrombospondin type 1 motif, 8	Adamts8	NM_013906	1.76637	0.999995
Fanconi anemia, complementation group D2	Fancd2	XM_132796	1.76597	0.999995
cadherin 11	Cdh11	NM_009866	1.76594	0.999995
ATP-binding cassette, sub-family F (GCN20), member 1	Abcf1	NM_013854	1.7659	0.999995
Luc7 homolog (S. cerevisiae)-like	Luc7l	AK007781	1.76554	0.999995
Scm-like with four mbt domains 1	Sfmbt1	NM_019460	1.76537	0.999995
pleckstrin homology-like domain, family B, member 1	Phldb1	AK122336	1.76522	0.999995
cytochrome b5 reductase 3	Cyb5r3	NM_029787	1.76496	0.999995
tubulin tyrosine ligase-like 1	Ttll1	NM_178869	1.76472	0.999995
		XM_484835	1.76455	0.999995
		XM_148381	1.76443	0.999995
histone cluster 1, H1c	Hist1h1c	NM_015786	1.76432	0.999995
regulatory factor X, 2 (influences HLA class II expression)	Rfx2	NM_009056	1.76406	0.999995
RIKEN cDNA 1600012H06 gene	1600012H06Rik	NM_026451	1.76403	0.999995
kinetochore associated 1	Kntc1	XM_132322	1.76387	0.999995
cadherin 2	Cdh2	NM_007664	1.76291	0.999995
lethal giant larvae homolog 1 (Drosophila)	Llgl1	NM_008502	1.76279	0.999995
expressed sequence AI118078	AI118078	NM_172923	1.76227	0.999995
RIKEN cDNA 2410001C21 gene	2410001C21Rik	NM_025542	1.76227	0.999995
pogo transposable element with ZNF domain	Pogz	NM_172683	1.76227	0.999995
microphthalmia-associated transcription factor	Mitf	NM_008601	1.76197	0.999995
distal-less homeobox 4	Dlx4	NM_007867	1.76169	0.999995
		NM_199300 XM_128124	1.76137	0.999995
cell division cycle 20 homolog (S. cerevisiae)	Cdc20	NM_023223	1.76127	0.999995
collagen, type IX, alpha 1	Col9a1	NM_007740	1.76083	0.999995
protein kinase C substrate 80K-H	Prkcsh	NM_008925	1.76073	0.999995
eukaryotic translation initiation factor 4A2	Eif4a2	NM_013506	1.76059	0.999995
		XM_130985	1.75964	0.999995
COBW domain containing 1	Cbwd1	NM_146097	1.75956	0.999995
ubiquitin specific peptidase 14	Usp14	NM_021522	1.75895	0.999995
EH-domain containing 4	Ehd4	NM_133838	1.7584	0.999995
StAR-related lipid transfer (START) domain containing 5	Stard5	NM_023377	1.75835	0.999995
a disintegrin-like and metallopeptidase (reprolysin type) with thrombospondin type 1 motif, 10	Adamts10	NM_172619	1.75821	0.999995
multiple EGF-like-domains 8	Megf8	XM_194337	1.75789	0.999995
histone cluster 1, H2bp	Hist1h2bp	NM_178202	1.7574	0.999995
LAG1 homolog, ceramide synthase 6	Lass6	NM_172856	1.75738	0.999995
RIKEN cDNA 5430427O19 gene	5430427O19Rik	XM_135944	1.75688	0.999995
protein phosphatase 1K (PP2C domain containing)	Ppm1k	NM_175523	1.75655	0.999995
transducin (beta)-like 1 X-linked	Tbl1x	NM_020601	1.75603	0.999995
matrix metallopeptidase 12	Mmp12	NM_008605	1.75536	0.999995
homeo box A9	Hoxa9	NM_010456	1.75525	0.999995
DEAD (Asp-Glu-Ala-Asp) box polypeptide 27	Ddx27	NM_153065	1.75504	0.999995
dpy-30 homolog (C. elegans)	Dpy30	NM_024428	1.75484	0.999995
RNA binding motif protein 42	Rbm42	NM_133693	1.7548	0.999995
helicase-like transcription factor	Hltf	NM_009210	1.75472	0.999995
cyclin-dependent kinase 5, regulatory subunit 1 (p35)	Cdk5r1	NM_009871	1.75443	0.999995
biphenyl hydrolase-like (serine hydrolase, breast epithelial mucin-associated antigen)	Bphl	NM_026512	1.754	0.999995
zinc metallopeptidase, STE24 homolog (S. cerevisiae)	Zmpste24	NM_172700	1.7538	0.999995
		NM_177336	1.75375	0.999995
family with sequence similarity 13, member A	Fam13a	NM_153574	1.75368	0.999995
myosin, light polypeptide 1	Myl1	BC059087	1.75342	0.999995
RIKEN cDNA 5730455P16 gene	5730455P16Rik	XM_126361	1.75322	0.999995
thioredoxin domain containing 14	Txndc14	NM_025868	1.75226	0.999995
mortality factor 4 like 1	Morf4l1	NM_024431	1.75195	0.999995
succinate dehydrogenase complex, subunit A, flavoprotein (Fp)	Sdha	BC031849	1.75137	0.999995
Alstrom syndrome 1 homolog (human)	Alms1	NM_145223	1.75121	0.999995
		NM_022027	1.75074	0.999995
RIKEN cDNA 1110003E01 gene	1110003E01Rik	NM_133697	1.75019	0.999995
neuronal PAS domain protein 4	Npas4	NM_153553	1.74993	0.999995
DnaJ (Hsp40) homolog, subfamily C, member 19	Dnajc19	NM_026332	1.74969	0.999995
processing of precursor 5, ribonuclease P/MRP family (S. cerevisiae)	Pop5	NM_026398	1.74931	0.999995
inositol polyphosphate phosphatase-like 1	Inppl1	NM_010567	1.74908	0.999995
calcium channel, voltage-dependent, beta 2 subunit	Cacnb2	NM_023116	1.74877	0.999995
membrane associated guanylate kinase, WW and PDZ domain containing 1	Magi1	NM_010367	1.74851	0.999995
		NM_183215	1.74838	0.999995
PHD finger protein 20	Phf20	BC060121	1.74824	0.999995
low density lipoprotein receptor-related protein 11	Lrp11	NM_172784	1.74823	0.999995
glycoprotein 49 A	Gp49a	NM_008147	1.7482	0.999995
vomeronasal 1 receptor, D4	V1rd4	NM_030739	1.74774	0.999995
solute carrier family 25 (mitochondrial thiamine pyrophosphate carrier), member 19	Slc25a19	NM_026071	1.74757	0.999995
		XM_484707	1.74728	0.999995
vacuolar protein sorting 35	Vps35	NM_022997	1.74668	0.999995
transformation related protein 73	Trp73	NM_011642	1.74644	0.999995
replication protein A3	Rpa3	NM_026632	1.74576	0.999995
nucleoporin 93	Nup93	NM_172410	1.74549	0.999995
tubby-like protein 2	Tulp2	NM_008807	1.74502	0.999995
collagen, type XXVII, alpha 1	Col27a1	NM_025685	1.74475	0.999995
tumor necrosis factor receptor superfamily, member 8	Tnfrsf8	NM_009401	1.74453	0.999995
splA/ryanodine receptor domain and SOCS box containing 1	Spsb1	NM_029035	1.74382	0.999995
G-protein coupled receptor 119	Gpr119	NM_181751	1.74283	0.999995
DNA segment, Chr 10, ERATO Doi 610, expressed	D10Ertd610e	NM_028027	1.74269	0.999995
		NM_001001980	1.74263	0.999995
		X02462	1.74246	0.999995
		NM_181570	1.74214	0.999995
DnaJ (Hsp40) homolog, subfamily C , member 25	Dnajc25	AK008425	1.74213	0.999995
ubiquitin specific peptidase 11	Usp11	NM_145628	1.74211	0.999995
vomeronasal 1 receptor, F4	V1rf4	NM_134201	1.74195	0.999995
mitogen-activated protein kinase 15	Mapk15	NM_177922	1.74175	0.999995
		AF037352	1.74139	0.999995
roundabout homolog 2 (Drosophila)	Robo2	NM_175549	1.74131	0.999995
potassium channel, subfamily K, member 12	Kcnk12	NM_199251	1.74122	0.999995
two pore channel 1	Tpcn1	NM_145853	1.73984	0.999995
		XM_193637	1.73935	0.999995
HLA-B-associated transcript 3	Bat3	NM_057171	1.73929	0.999995
transmembrane emp24 protein transport domain containing 4	Tmed4	NM_134020	1.73922	0.999995
interleukin 17F	Il17f	NM_145856	1.73918	0.999995
homeodomain interacting protein kinase 3	Hipk3	NM_010434	1.73918	0.999995
IKAROS family zinc finger 1	Ikzf1	NM_009578	1.73831	0.999995
four and a half LIM domains 2	Fhl2	NM_010212	1.73809	0.999995
		NM_175656	1.73787	0.999995
chemokine (C-C motif) ligand 5	Ccl5	NM_013653	1.73774	0.999995
ash1 (absent, small, or homeotic)-like (Drosophila)	Ash1l	NM_138679	1.73759	0.999995
cDNA sequence BC022960	BC022960	XM_136142	1.73721	0.999995
forkhead box N4	Foxn4	NM_148935	1.73699	0.999995
thioredoxin domain containing 12 (endoplasmic reticulum)	Txndc12	NM_025334	1.73676	0.999995
Rho GTPase activating protein 11A	Arhgap11a	NM_181416	1.73663	0.999995
G0/G1 switch gene 2	G0s2	NM_008059	1.73634	0.999995
integrin, beta-like 1	Itgbl1	NM_145467	1.73615	0.999995
protein phosphatase 4, regulatory subunit 4	Ppp4r4	NM_028980	1.7354	0.999995
fibroblast growth factor 10	Fgf10	NM_008002	1.73534	0.999995
nuclear factor of kappa light polypeptide gene enhancer in B-cells 2, p49/p100	Nfkb2	NM_019408	1.73524	0.999995
ankyrin repeat domain 57	Ankrd57	NM_172939	1.73524	0.999995
adiponectin receptor 2	Adipor2	NM_197985	1.73513	0.999995
olfactory receptor 101	Olfr101	NM_146834	1.73491	0.999995
isocitrate dehydrogenase 3 (NAD+) beta	Idh3b	NM_130884	1.73472	0.999995
coiled-coil domain containing 137	Ccdc137	NM_152807	1.73419	0.999995
2'-5' oligoadenylate synthetase 2	Oas2	NM_145227	1.7336	0.999995
		NM_023799	1.73318	0.999995
		NM_028927	1.73312	0.999995
aldo-keto reductase family 1, member C12	Akr1c12	NM_013777	1.73274	0.999995
		XM_488673	1.73238	0.999995
ribosomal protein S6 kinase, polypeptide 2	Rps6kb2	NM_021485	1.73186	0.999995
vimentin	Vim	NM_011701	1.73149	0.999995
LIM-domain containing, protein kinase	Limk1	NM_010717	1.73142	0.999995
thioesterase superfamily member 2	Them2	NM_025790	1.73073	0.999995
hemopoietic cell kinase	Hck	NM_010407	1.73071	0.999995
serine (or cysteine) peptidase inhibitor, clade A, member 6	Serpina6	NM_007618	1.73044	0.999995
ATM interactor	Atmin	NM_177700	1.73018	0.999995
tectonic family member 2	Tctn2	NM_026486	1.72985	0.999995
polypyrimidine tract binding protein 1	Ptbp1	NM_008956	1.72913	0.999995
RUN and FYVE domain containing 3	Rufy3	NM_027530	1.72896	0.999995
		NM_207204	1.72871	0.999995
histone cluster 1, H2bb	Hist1h2bb	NM_175664	1.72837	0.999995
RIKEN cDNA 1700040I03 gene	1700040I03Rik	XM_132652	1.72824	0.999995
cyclin-dependent kinase inhibitor 1A (P21)	Cdkn1a	NM_007669	1.72822	0.999995
leucine rich repeat containing 56	Lrrc56	NM_153777	1.7282	0.999995
FtsJ methyltransferase domain containing 2	Ftsjd2	NM_028791	1.72813	0.999995
family with sequence similarity 19, member A1	Fam19a1	NM_182808	1.72798	0.999995
		XM_484053	1.72785	0.999995
		XM_489778	1.72736	0.999995
Cobl-like 1	Cobll1	NM_177025	1.72714	0.999995
katanin p60 subunit A-like 1	Katnal1	NM_153572	1.72641	0.999995
membrane-spanning 4-domains, subfamily A, member 3	Ms4a3	NM_133246	1.72618	0.999995
succinate dehydrogenase complex, subunit A, flavoprotein (Fp)	Sdha	BC031849	1.72614	0.999995
		XM_487324	1.72604	0.999995
BCL2-associated agonist of cell death	Bad	NM_007522	1.72573	0.999995
cell division cycle 34 homolog (S. cerevisiae)	Cdc34	NM_177613	1.7257	0.999995
solute carrier family 4, sodium bicarbonate cotransporter, member 7	Slc4a7	XM_147798	1.72519	0.999995
tetraspanin 5	Tspan5	NM_019571	1.72515	0.999995
amidohydrolase domain containing 2	Amdhd2	NM_172935	1.72487	0.999995
interferon activated gene 203	Ifi203	AK087931	1.72485	0.999995
RAB11 family interacting protein 4 (class II)	Rab11fip4	NM_175543	1.72482	0.999995
HIG1 domain family, member 1A	Higd1a	NM_019814	1.72482	0.999995
RIKEN cDNA 4932417I16 gene	4932417I16Rik	XM_134593	1.72467	0.999995
RIKEN cDNA 2310007B03 gene	2310007B03Rik	NM_172411	1.72465	0.999995
EF-hand domain (C-terminal) containing 2	Efhc2	XM_135814	1.72447	0.999995
HEPACAM family member 2	Hepacam2	NM_178899	1.72441	0.999995
G protein-coupled receptor kinase 4	Grk4	NM_019497	1.72431	0.999995
		XM_126221	1.72361	0.999995
chromatin assembly factor 1, subunit A (p150)	Chaf1a	NM_013733	1.72359	0.999995
L-2-hydroxyglutarate dehydrogenase	L2hgdh	NM_145443	1.7231	0.999995
protein tyrosine phosphatase, receptor type, N	Ptprn	NM_008985	1.72285	0.999995
beta-2 microglobulin	B2m	NM_009735	1.72267	0.999995
COP9 (constitutive photomorphogenic) homolog, subunit 2 (Arabidopsis thaliana)	Cops2	NM_009939	1.72253	0.999995
Fgfr1 oncogene partner	Fgfr1op	NM_201230	1.72168	0.999995
RIKEN cDNA 2310061C15 gene	2310061C15Rik	NM_026844	1.72157	0.999995
RIKEN cDNA 0610009B22 gene	0610009B22Rik	NM_025319	1.72142	0.999995
methyl-CpG binding domain protein 1	Mbd1	NM_013594	1.7214	0.999995
coiled-coil domain containing 126	Ccdc126	NM_175098	1.72108	0.999995
toll-like receptor 7	Tlr7	NM_133211	1.72064	0.999995
proteoglycan 3	Prg3	NM_016914	1.72028	0.999995
chemokine (C-X-C motif) ligand 13	Cxcl13	NM_018866	1.72004	0.999995
defensin related cryptdin, related sequence 10	Defcr-rs10	NM_007845	1.71998	0.999995
URB1 ribosome biogenesis 1 homolog (S. cerevisiae)	Urb1	XM_489612	1.71992	0.999995
ATP-binding cassette, sub-family C (CFTR/MRP), member 12	Abcc12	NM_172912	1.71942	0.999995
RIKEN cDNA 1500015O10 gene	1500015O10Rik	NM_024283	1.71877	0.999995
coiled-coil domain containing 87	Ccdc87	NM_207268	1.71839	0.999995
pregnancy specific glycoprotein 19	Psg19	NM_011964	1.71823	0.999995
choline kinase beta	Chkb	NM_007692	1.71819	0.999995
solute carrier family 7 (cationic amino acid transporter, y+ system), member 2	Slc7a2	NM_007514	1.71791	0.999995
phosphofructokinase, muscle	Pfkm	NM_021514	1.71702	0.999995
TAF9 RNA polymerase II, TATA box binding protein (TBP)-associated factor	Taf9	NM_027592	1.71664	0.999995
AFG3(ATPase family gene 3)-like 1 (yeast)	Afg3l1	NM_054070	1.71609	0.999995
		NM_145101	1.71598	0.999995
dual specificity phosphatase 16	Dusp16	NM_130447	1.71588	0.999995
WW domain-containing oxidoreductase	Wwox	NM_019573	1.71558	0.999995
guanine nucleotide binding protein, alpha 11	Gna11	NM_010301	1.71533	0.999995
thymic stromal lymphopoietin	Tslp	NM_021367	1.7151	0.999995
COP9 (constitutive photomorphogenic) homolog, subunit 5 (Arabidopsis thaliana)	Cops5	NM_013715	1.7151	0.999995
spermatogenesis associated glutamate (E)-rich protein 4d	Speer4d	NM_025759	1.71507	0.999995
AHA1, activator of heat shock protein ATPase homolog 2 (yeast)	Ahsa2	NM_172391	1.71474	0.999995
cryptochrome 2 (photolyase-like)	Cry2	NM_009963	1.71466	0.999995
poly(rC) binding protein 3	Pcbp3	NM_021568	1.71465	0.999995
zinc finger, BED domain containing 4	Zbed4	NM_181412	1.71442	0.999995
cyclic AMP-regulated phosphoprotein, 21	Arpp21	NM_033264	1.71425	0.999995
asparaginase homolog (S. cerevisiae)	Aspg	XM_203596	1.71403	0.999995
SAM domain and HD domain, 1	Samhd1	BC067198	1.71392	0.999995
ring-box 1	Rbx1	NM_019712	1.71351	0.999995
tetratricopeptide repeat domain 26	Ttc26	NM_153600	1.71336	0.999995
paternally expressed 3	Peg3	NM_008817	1.71219	0.999995
ATP-binding cassette, sub-family B (MDR/TAP), member 4	Abcb4	NM_008830	1.71212	0.999995
Ca2+-dependent secretion activator	Cadps	NM_012061	1.712	0.999995
a disintegrin and metallopeptidase domain 8	Adam8	NM_007403	1.71188	0.999995
leucine rich repeat containing 67	Lrrc67	NM_145692	1.71174	0.999995
RIKEN cDNA 2400009B08 gene	2400009B08Rik	XM_358687	1.71125	0.999995
sideroflexin 3	Sfxn3	NM_053197	1.71114	0.999995
interleukin 2 receptor, alpha chain	Il2ra	NM_008367	1.7108	0.999995
polymerase (DNA directed), gamma 2, accessory subunit	Polg2	NM_015810	1.71067	0.999995
		NM_001001160	1.7106	0.999995
		XM_135829	1.71033	0.999995
phospholipase A2, group IB, pancreas	Pla2g1b	NM_011107	1.71027	0.999995
serine (or cysteine) peptidase inhibitor, clade F, member 1	Serpinf1	NM_011340	1.70994	0.999995
killer cell lectin-like receptor, subfamily A, member 4	Klra4	NM_010649	1.70981	0.999995
potassium voltage-gated channel, Isk-related subfamily, member 1	Kcne1	NM_008424	1.70959	0.999995
TBC1 domain family, member 30	Tbc1d30	XM_137322	1.70947	0.999995
immunoglobulin kappa chain variable 19 (V19)-20	Igk-V19-20	Y15981	1.70939	0.999995
immunoglobulin kappa chain variable 8 (V8)-21	Igk-V8-21	Y15982	1.7089	0.999995
RIKEN cDNA C630004H02 gene	C630004H02Rik	NM_175454	1.70848	0.999995
BCL2-like 12 (proline rich)	Bcl2l12	NM_029410 NM_028363	1.70839	0.999995
		XM_148904	1.70831	0.999995
immunoglobulin heavy chain (J558 family)	Igh-VJ558	L26853	1.70811	0.999995
coiled-coil domain containing 109A	Ccdc109a	XM_125687	1.70801	0.999995
WD repeat domain 92	Wdr92	NM_178909	1.7077	0.999995
vacuolar protein sorting 13A (yeast)	Vps13a	AK019732	1.70723	0.999995
dehydrogenase/reductase (SDR family) member 7	Dhrs7	NM_025522	1.7072	0.999995
phosphate cytidylyltransferase 1, choline, alpha isoform	Pcyt1a	NM_009981	1.70697	0.999995
zinc finger CCCH type containing 3	Zc3h3	NM_172121	1.70673	0.999995
ATPase, H+ transporting, lysosomal V1 subunit D	Atp6v1d	NM_023721	1.70668	0.999995
IQ motif containing G	Iqcg	NM_178378	1.70606	0.999995
		XM_486022	1.70566	0.999995
G protein-coupled receptor kinase 4	Grk4	NM_019497	1.7056	0.999995
dishevelled associated activator of morphogenesis 2	Daam2	XM_283449	1.70509	0.999995
lymphocyte protein tyrosine kinase	Lck	NM_010693	1.70485	0.999995
podocalyxin-like	Podxl	NM_013723	1.70467	0.999995
peroxisomal membrane protein 4	Pxmp4	NM_021534	1.70391	0.999995
histone aminotransferase 1	Hat1	NM_026115	1.70382	0.999995
spermatogenesis and oogenesis specific basic helix-loop-helix 2	Sohlh2	NM_028937	1.70351	0.999995
coiled-coil and C2 domain containing 2A	Cc2d2a	NM_172274	1.70342	0.999995
inositol 1,3,4,5,6-pentakisphosphate 2-kinase	Ippk	NM_199056	1.70315	0.999995
olfactory receptor 466	Olfr466	NM_146819	1.703	0.999995
liver glycogen phosphorylase	Pygl	NM_133198	1.7027	0.999995
lysozyme 1	Lyz1	NM_013590	1.70266	0.999995
c-fos induced growth factor	Figf	NM_010216	1.70235	0.999995
formin binding protein 1	Fnbp1	NM_019406	1.70214	0.999995
mucin 16	Muc16	XM_357986	1.70202	0.999995
immunoglobulin heavy chain 1a (serum IgG2a)	Igh-1a	XM_484178	1.70132	0.999995
dynein cytoplasmic 2 light intermediate chain 1	Dync2li1	NM_172256	1.70079	0.999995
transducin-like enhancer of split 2, homolog of Drosophila E(spl)	Tle2	NM_019725	1.70074	0.999995
kelch-like 7 (Drosophila)	Klhl7	NM_026448	1.70054	0.999995
HECT domain containing 2	Hectd2	NM_172637	1.69983	0.999995
		NM_146022	1.69979	0.999995
RIKEN cDNA 6030458C11 gene	6030458C11Rik	XM_127971	1.69963	0.999995
lysozyme-like 6	Lyzl6	XM_126650	1.69949	0.999995
platelet derived growth factor receptor, beta polypeptide	Pdgfrb	NM_008809	1.69933	0.999995
mitogen-activated protein kinase kinase kinase kinase 1	Map4k1	NM_008279	1.69927	0.999995
signal transducing adaptor family member 1	Stap1	NM_019992	1.69883	0.999995
TLC domain containing 1	Tlcd1	NM_026708	1.6987	0.999995
transcriptional adaptor 1 (HFI1 homolog, yeast) like	Tada1l	NM_030245	1.69787	0.999995
collectin sub-family member 12	Colec12	NM_130449	1.69759	0.999995
hephaestin	Heph	NM_010417	1.69717	0.999995
casein kinase 1, gamma 1	Csnk1g1	NM_173185	1.69664	0.999995
urotensin 2	Uts2	NM_011910	1.69657	0.999995
keratin associated protein 16-10	Krtap16-10	NM_183296	1.69647	0.999995
nuclear distribution gene C homolog (Aspergillus)	Nudc	NM_010948	1.69609	0.999995
trinucleotide repeat containing 6C	Tnrc6c	XM_126551	1.69547	0.999995
kit oncogene	Kit	NM_021099	1.69527	0.999995
interferon-induced protein with tetratricopeptide repeats 3	Ifit3	NM_010501	1.69526	0.999995
zinc fingers and homeoboxes 3	Zhx3	NM_177263	1.6952	0.999995
uroporphyrinogen decarboxylase	Urod	NM_009478	1.69458	0.999995
cysteine and histidine rich 1	Cyhr1	NM_019396	1.69458	0.999995
protein tyrosine phosphatase, receptor type, V	Ptprv	NM_007955	1.69447	0.999995
glial cell line derived neurotrophic factor family receptor alpha 2	Gfra2	NM_008115	1.69419	0.999995
carnitine palmitoyltransferase 1c	Cpt1c	NM_153679	1.69376	0.999995
BCL2-like 11 (apoptosis facilitator)	Bcl2l11	NM_207680	1.69367	0.999995
pygopus 2	Pygo2	XM_130932	1.69293	0.999995
growth hormone receptor	Ghr	NM_010284	1.69234	0.999995
		NM_009833	1.69229	0.999995
dipeptidylpeptidase 3	Dpp3	NM_133803	1.69217	0.999995
two pore channel 1	Tpcn1	NM_145853	1.69136	0.999995
olfactory receptor 58	Olfr58	NM_011001	1.69081	0.999995
mannoside acetylglucosaminyltransferase 4, isoenzyme B	Mgat4b	NM_145926	1.69042	0.999995
gene model 839, (NCBI)	Gm839	NM_201356	1.68999	0.999995
outer dense fiber of sperm tails 2-like	Odf2l	AK016726	1.68975	0.999995
PHD finger protein 15	Phf15	NM_199299	1.68966	0.999995
		XM_196324	1.68952	0.999995
MORN repeat containing 4	Morn4	NM_198108	1.68952	0.999995
chemokine (C-X-C motif) ligand 12	Cxcl12	NM_021704	1.68871	0.999995
		NM_010031	1.68838	0.999995
nucleus accumbens associated 1, BEN and BTB (POZ) domain containing	Nacc1	NM_025788	1.68826	0.999995
transmembrane protein 176A	Tmem176a	NM_025326	1.68819	0.999995
gem (nuclear organelle) associated protein 6	Gemin6	NM_026053	1.68791	0.999995
mindbomb homolog 2 (Drosophila)	Mib2	NM_145124	1.6878	0.999995
		XM_489138	1.68767	0.999995
TAF11 RNA polymerase II, TATA box binding protein (TBP)-associated factor	Taf11	NM_026836	1.68707	0.999995
ghrelin	Ghrl	NM_021488	1.68692	0.999995
UBX domain protein 6	Ubxn6	NM_024432	1.68671	0.999995
receptor-associated protein of the synapse	Rapsn	NM_009023	1.68647	0.999995
CUG triplet repeat, RNA binding protein 2	Cugbp2	NM_010160	1.68644	0.999995
		XM_488673	1.68642	0.999995
CAAX box 1 homolog A (human)	Cxx1a	NM_024170	1.68591	0.999995
ADP-ribosylation factor-like 3	Arl3	NM_019718	1.68523	0.999995
ribosomal protein S15a	Rps15a	NM_170669	1.6852	0.999995
complement component 8, beta polypeptide	C8b	NM_133882	1.68493	0.999995
DNA segment, human D4S114	D0H4S114	NM_053078	1.68491	0.999995
SAPS domain family, member 1	Saps1	NM_172894	1.68481	0.999995
		NM_213614	1.6845	0.999995
colony stimulating factor 1 (macrophage)	Csf1	X05010	1.68411	0.999995
		L33944	1.68345	0.999995
RIKEN cDNA D730048I06 gene	D730048I06Rik	NM_026593	1.68236	0.999995
elastin microfibril interfacer 1	Emilin1	NM_133918	1.68191	0.999995
family with sequence similarity 82, member B	Fam82b	NM_025476	1.68186	0.999995
dipeptidase 3	Dpep3	NM_027960	1.68129	0.999995
claspin homolog (Xenopus laevis)	Clspn	NM_175554	1.6806	0.999995
nicotinamide nucleotide adenylyltransferase 2	Nmnat2	NM_175460	1.68054	0.999995
proline-rich coiled-coil 1	Prrc1	NM_028447	1.68036	0.999995
		NM_177277	1.68028	0.999995
alkB, alkylation repair homolog 8 (E. coli)	Alkbh8	XM_134612	1.68002	0.999995
high density lipoprotein (HDL) binding protein	Hdlbp	NM_133808	1.67953	0.999995
RIKEN cDNA 4933407N01 gene	4933407N01Rik	NM_025745	1.67929	0.999995
WD repeat domain 17	Wdr17	NM_028220	1.67917	0.999995
arginine vasopressin	Avp	NM_009732	1.67911	0.999995
zinc and ring finger 1	Znrf1	NM_133206	1.67907	0.999995
six transmembrane epithelial antigen of prostate 2	Steap2	XM_284053	1.67885	0.999995
SWI/SNF related, matrix associated, actin dependent regulator of chromatin, subfamily d, member 1	Smarcd1	NM_031842	1.67868	0.999995
ectonucleoside triphosphate diphosphohydrolase 5	Entpd5	NM_007647	1.67857	0.999995
Rho GTPase activating protein 11A	Arhgap11a	NM_181416	1.67843	0.999995
D4, zinc and double PHD fingers family 2	Dpf2	NM_011262	1.67805	0.999995
inter-alpha trypsin inhibitor, heavy chain 2	Itih2	NM_010582	1.67796	0.999995
ERO1-like (S. cerevisiae)	Ero1l	NM_015774	1.6769	0.999995
general transcription factor IIA, 1-like	Gtf2a1l	NM_023630	1.67681	0.999995
matrix metallopeptidase 23	Mmp23	NM_011985	1.67661	0.999995
neuropilin 1	Nrp1	NM_008737	1.67646	0.999995
phosphoglycerate mutase 2	Pgam2	NM_018870	1.67641	0.999995
plakophilin 2	Pkp2	NM_026163	1.67638	0.999995
		NM_013480	1.67563	0.999995
paraoxonase 3	Pon3	NM_173006 NM_008897	1.67553	0.999995
thymine DNA glycosylase	Tdg	NM_011561	1.67533	0.999995
N-ethylmaleimide sensitive fusion protein attachment protein beta	Napb	NM_019632	1.67521	0.999995
troponin C, cardiac/slow skeletal	Tnnc1	NM_009393	1.67498	0.999995
ATPase, Ca++ transporting, cardiac muscle, slow twitch 2	Atp2a2	NM_009722	1.67478	0.999995
chemokine (C-X-C motif) ligand 10	Cxcl10	NM_021274	1.67441	0.999995
proviral integration site 3	Pim3	NM_145478	1.67437	0.999995
		AK052902	1.67423	0.999995
RNA binding motif protein 14	Rbm14	NM_019869	1.67374	0.999995
[truncated: 28,058 more rows]
[truncated: 1 more columns]
