# Supplementary material for: Transcriptional Program of Ciliated Epithelial Cells Reveals New Cilium and Centrosome Components and Links to Human Disease
Source: PLoS One. 2012 Dec 31;7(12):e52166. doi: 10.1371/journal.pone.0052166 (PMC3534086; doi:10.1371/journal.pone.0052166)
Supplement: Table S3 — GFP- transcriptome. (XLSX) [file pone.0052166.s003.xlsx]

## Sheet: GFP-
Table S3. GFP- Transcriptome.
Gene.Name	Gene.Symbol	Accession	M = log2 fold change	adj.P.Val
SRY-box containing gene 2	Sox2	NM_011443	7.64647	7.90018e-25
flavin containing monooxygenase 2	Fmo2	NM_018881	6.68902	3.28236e-19
microtubule-associated protein 7	Mtap7	NM_008635	6.40495	1.54759e-17
aquaporin 4	Aqp4	NM_009700	6.19282	2.07233e-16
anterior gradient 2 (Xenopus laevis)	Agr2	NM_011783	6.03927	1.51975e-15
transmembrane protein 30B	Tmem30b	NM_178715	6.02959	1.61977e-15
tumor-associated calcium signal transducer 2	Tacstd2	NM_020047	5.93116	4.7207e-15
a disintegrin and metallopeptidase domain 28	Adam28	NM_183366	5.91071	5.866e-15
serine (or cysteine) peptidase inhibitor, clade B (ovalbumin), member 11	Serpinb11	NM_025867	5.87756	8.60225e-15
premature ovarian failure 1B	Pof1b	NM_181579	5.69828	7.40674e-14
G protein-coupled receptor 120	Gpr120	NM_181748	5.60105	2.38396e-13
coiled-coil domain containing 3	Ccdc3	XM_129987	5.58049	2.95649e-13
mal, T-cell differentiation protein 2	Mal2	NM_178920	5.46951	9.05108e-13
lipolysis stimulated lipoprotein receptor	Lsr	NM_017405	5.36631	2.77408e-12
keratin 6A	Krt6a	NM_008476	5.30204	5.60867e-12
aldehyde dehydrogenase family 1, subfamily A7	Aldh1a7	NM_011921	5.28039	6.87533e-12
SRY-box containing gene 21	Sox21	NM_177753	5.2262	1.20174e-11
desmocollin 2	Dsc2	NM_013505	5.21815	1.28985e-11
cytochrome P450, family 2, subfamily a, polypeptide 4	Cyp2a4	NM_009997	5.19225	1.6993e-11
cadherin 1	Cdh1	NM_009864	5.18917	1.72188e-11
transformation related protein 63	Trp63	NM_011641	5.17524	1.94024e-11
claudin 23	Cldn23	NM_027998	5.08891	4.64414e-11
serine (or cysteine) peptidase inhibitor, clade B, member 5	Serpinb5	NM_009257	5.05531	6.25766e-11
keratin 6A	Krt6a	NM_008476	5.0532	6.30149e-11
aquaporin 4	Aqp4	NM_009700	5.02276	8.44693e-11
RNA binding motif protein 35A	Rbm35a	NM_194055	5.01167	9.24504e-11
RIKEN cDNA 1110032A04 gene	1110032A04Rik	NM_133675	4.98591	1.14528e-10
coagulation factor II (thrombin) receptor-like 1	F2rl1	NM_007974	4.98459	1.14528e-10
transmembrane protein 51	Tmem51	NM_145402	4.95461	1.50283e-10
carcinoembryonic antigen-related cell adhesion molecule 2	Ceacam2	NM_007543	4.94021	1.69274e-10
surfactant associated protein D	Sftpd	NM_009160	4.94018	1.69274e-10
visinin-like 1	Vsnl1	NM_012038	4.91933	2.03187e-10
death associated protein kinase 1	Dapk1	NM_029653	4.8565	3.67498e-10
family with sequence similarity 176, member A	Fam176a	NM_145570	4.82343	4.93945e-10
ISL1 transcription factor, LIM/homeodomain	Isl1	NM_021459	4.78493	7.16234e-10
carboxylesterase 3	Ces3	NM_053200	4.72877	1.18369e-09
doublesex and mab-3 related transcription factor 2	Dmrt2	NM_145831	4.69256	1.60951e-09
ovo-like 2 (Drosophila)	Ovol2	NM_026924	4.67871	1.82655e-09
laminin, alpha 3	Lama3	XM_140451	4.66183	2.10358e-09
prominin 1	Prom1	NM_008935	4.65045	2.30858e-09
RIKEN cDNA 9930032O22 gene	9930032O22Rik	NM_177162	4.59516	3.79208e-09
family with sequence similarity 84, member A	Fam84a	NM_029007	4.59002	3.96604e-09
tensin 4	Tns4	NM_172564	4.57993	4.3299e-09
glutathione S-transferase, alpha 3	Gsta3	NM_010356	4.57539	4.50114e-09
exophilin 5	Exph5	NM_176846	4.54495	5.99114e-09
G protein-coupled receptor 87	Gpr87	NM_032399	4.54293	6.07114e-09
sulfotransferase family 1D, member 1	Sult1d1	NM_016771	4.53619	6.45156e-09
inhibitor of DNA binding 4	Id4	NM_031166	4.51873	7.63349e-09
transmembrane protease, serine 11b	Tmprss11b	NM_177024	4.51431	7.87199e-09
protein tyrosine phosphatase, receptor type Z, polypeptide 1	Ptprz1	XM_358362	4.51427	7.87199e-09
grainyhead-like 2 (Drosophila)	Grhl2	NM_026496	4.45842	1.31775e-08
LIM domain only 1	Lmo1	NM_057173	4.44583	1.48238e-08
death associated protein-like 1	Dapl1	XM_130301	4.43809	1.58935e-08
transferrin	Trf	NM_133977	4.43701	1.59605e-08
serine protease inhibitor, Kunitz type 1	Spint1	NM_016907	4.43619	1.59853e-08
claudin 8	Cldn8	NM_018778	4.42714	1.7037e-08
deleted in malignant brain tumors 1	Dmbt1	NM_007769	4.42555	1.71965e-08
embigin	Emb	NM_010330	4.40492	2.05365e-08
FXYD domain-containing ion transport regulator 3	Fxyd3	NM_008557	4.39443	2.24779e-08
interferon regulatory factor 6	Irf6	NM_016851	4.38745	2.3636e-08
insulin-like growth factor binding protein 3	Igfbp3	NM_008343	4.37278	2.64231e-08
potassium voltage-gated channel, Isk-related subfamily, gene 3	Kcne3	NM_020574	4.30884	4.68845e-08
myosin VC	Myo5c	XM_198225	4.2941	5.2819e-08
keratin 7	Krt7	NM_033073	4.28219	5.7927e-08
RIKEN cDNA 0610040J01 gene	0610040J01Rik	NM_029554	4.28048	5.83042e-08
forkhead box A1	Foxa1	NM_008259	4.26706	6.5169e-08
aldehyde dehydrogenase family 1, subfamily A3	Aldh1a3	NM_053080	4.26595	6.5524e-08
RAB25, member RAS oncogene family	Rab25	NM_016899	4.25929	6.90887e-08
desmoglein 2	Dsg2	NM_007883	4.23474	8.62293e-08
keratin 23	Krt23	NM_033373	4.1991	1.16936e-07
extracellular proteinase inhibitor	Expi	NM_007969	4.1827	1.34295e-07
cytochrome P450, family 2, subfamily a, polypeptide 5	Cyp2a5	NM_007812	4.17057	1.48425e-07
hydroxyprostaglandin dehydrogenase 15 (NAD)	Hpgd	NM_008278	4.17041	1.48425e-07
regenerating islet-derived 3 gamma	Reg3g	NM_011260	4.15978	1.62258e-07
roundabout homolog 1 (Drosophila)	Robo1	NM_019413	4.14701	1.79985e-07
visinin-like 1	Vsnl1	NM_012038	4.14656	1.79985e-07
solute carrier family 44, member 4	Slc44a4	NM_023557	4.13933	1.90639e-07
interleukin 17 receptor E	Il17re	NM_145826	4.12991	2.03298e-07
collagen, type XVII, alpha 1	Col17a1	NM_007732	4.10634	2.45661e-07
PERP, TP53 apoptosis effector	Perp	NM_022032	4.10613	2.45661e-07
RIKEN cDNA 4833423E24 gene	4833423E24Rik	XM_130353	4.10266	2.49871e-07
secretoglobin, family 3A, member 2	Scgb3a2	NM_054038	4.09274	2.71237e-07
lactotransferrin	Ltf	NM_008522	4.0819	2.9563e-07
SRY-box containing gene 21	Sox21	NM_145464	4.0735	3.16433e-07
NIPA-like domain containing 2	Npal2	NM_145469	4.07289	3.1687e-07
carbonic anhydrase 8	Car8	NM_007592	4.06513	3.35818e-07
oncoprotein induced transcript 1	Oit1	NM_146050	4.06223	3.4199e-07
alcohol dehydrogenase 7 (class IV), mu or sigma polypeptide	Adh7	NM_009626	4.04421	3.94138e-07
RIKEN cDNA C130090K23 gene	C130090K23Rik	NM_145560	4.04282	3.9629e-07
NK2 homeobox 1	Nkx2-1	NM_009385	4.0423	3.96608e-07
transmembrane protease, serine 4	Tmprss4	NM_145403	4.04137	3.98417e-07
regenerating islet-derived 3 beta	Reg3b	NM_011036	4.03868	4.05038e-07
cytochrome P450, family 2, subfamily a, polypeptide 5	Cyp2a5	NM_007812	4.02873	4.32904e-07
serine (or cysteine) peptidase inhibitor, clade B (ovalbumin), member 10	Serpinb10	NM_198028	4.02751	4.34405e-07
dual oxidase maturation factor 1	Duoxa1	NM_145395	4.02694	4.35027e-07
insulin-like growth factor binding protein 3	Igfbp3	NM_008343	4.02413	4.41198e-07
cysteine dioxygenase 1, cytosolic	Cdo1	NM_033037	4.02249	4.44644e-07
palate, lung, and nasal epithelium associated	Plunc	NM_011126	4.01521	4.72657e-07
collagen, type XVII, alpha 1	Col17a1	NM_007732	4.00234	5.245e-07
zinc finger protein 750	Zfp750	NM_178763	4.00131	5.27476e-07
peptidoglycan recognition protein 1	Pglyrp1	NM_009402	3.99475	5.53245e-07
cytochrome P450, family 4, subfamily a, polypeptide 12B	Cyp4a12b	NM_172306	3.99374	5.56284e-07
S100 calcium binding protein A14	S100a14	NM_025393	3.98159	6.13188e-07
SLIT and NTRK-like family, member 6	Slitrk6	NM_175499	3.95135	7.74101e-07
CAP-GLY domain containing linker protein family, member 4	Clip4	NM_030179	3.93893	8.46353e-07
solute carrier family 16 (monocarboxylic acid transporters), member 2	Slc16a2	NM_009197	3.93783	8.51758e-07
SH2 domain containing 4A	Sh2d4a	XM_134197	3.93537	8.64629e-07
calcitonin-related polypeptide, beta	Calcb	NM_054084	3.91434	1.02382e-06
keratin 23	Krt23	NM_033373	3.9108	1.04464e-06
fibroblast growth factor binding protein 1	Fgfbp1	NM_008009	3.88652	1.26601e-06
RAB27b, member RAS oncogene family	Rab27b	NM_030554	3.88234	1.30462e-06
chemokine (C-X-C motif) ligand 15	Cxcl15	NM_011339	3.87493	1.37809e-06
plakophilin 1	Pkp1	NM_019645	3.87073	1.42321e-06
aldehyde oxidase 3	Aox3	NM_023617	3.86885	1.43914e-06
		XM_355454	3.86554	1.4764e-06
bone morphogenetic protein receptor, type 1B	Bmpr1b	NM_007560	3.86205	1.51688e-06
nerve growth factor receptor (TNFR superfamily, member 16)	Ngfr	NM_033217	3.83727	1.84322e-06
calcyphosine-like	Capsl	NM_029341	3.79697	2.4878e-06
aldehyde dehydrogenase family 1, subfamily A1	Aldh1a1	NM_013467	3.79652	2.49012e-06
anoctamin 9	Ano9	NM_178381	3.79519	2.50402e-06
myelin and lymphocyte protein, T-cell differentiation protein	Mal	NM_010762	3.79148	2.56641e-06
potassium channel tetramerisation domain containing 12	Kctd12	NM_177715	3.79129	2.56641e-06
ATPase, Na+/K+ transporting, beta 1 polypeptide	Atp1b1	NM_009721	3.77466	2.92403e-06
		XM_126933	3.77398	2.92964e-06
RAB27A, member RAS oncogene family	Rab27a	NM_023635	3.75095	3.48851e-06
selenium binding protein 1	Selenbp1	NM_009150	3.74842	3.53443e-06
dihydropyrimidine dehydrogenase	Dpyd	NM_170778	3.73812	3.80126e-06
transmembrane protease, serine 2	Tmprss2	NM_015775	3.72726	4.11253e-06
transmembrane protease, serine 4	Tmprss4	NM_145403	3.72711	4.11253e-06
5' nucleotidase, ecto	Nt5e	NM_011851	3.72257	4.21573e-06
RIKEN cDNA 2210407C18 gene	2210407C18Rik	NM_144544	3.72045	4.26867e-06
tetraspanin 12	Tspan12	NM_173007	3.71843	4.32985e-06
cathepsin H	Ctsh	NM_007801	3.71545	4.41623e-06
solute carrier family 23 (nucleobase transporters), member 3	Slc23a3	NM_194333	3.71325	4.48606e-06
		XM_141372	3.70735	4.66351e-06
vav 3 oncogene	Vav3	NM_146139	3.7042	4.7613e-06
ADP-ribosyltransferase 4	Art4	NM_026639	3.70379	4.7613e-06
parathyroid hormone-like peptide	Pthlh	NM_008970	3.69948	4.86742e-06
guanine deaminase	Gda	NM_010266	3.69731	4.93099e-06
F-box protein 32	Fbxo32	NM_026346	3.69408	5.0397e-06
calmodulin-like 3	Calml3	NM_027416	3.68568	5.34953e-06
keratinocyte associated protein 3	Krtcap3	NM_027221	3.68101	5.50627e-06
cytochrome P450, family 4, subfamily a, polypeptide 12a	Cyp4a12a	NM_177406	3.6708	5.93197e-06
cytochrome P450, family 2, subfamily a, polypeptide 5	Cyp2a5	NM_007812	3.65707	6.56107e-06
RIKEN cDNA 1190003J15 gene	1190003J15Rik	XM_133915	3.64029	7.36976e-06
keratin 15	Krt15	NM_008469	3.63758	7.48276e-06
chloride channel calcium activated 4	Clca4	NM_139148	3.63474	7.64067e-06
tripartite motif-containing 29	Trim29	NM_023655	3.62999	7.90553e-06
glycoprotein 2 (zymogen granule membrane)	Gp2	NM_025989	3.62806	8.0127e-06
laminin, gamma 2	Lamc2	NM_008485	3.62691	8.0514e-06
activating transcription factor 3	Atf3	NM_007498	3.61545	8.69891e-06
cytochrome P450, family 2, subfamily b, polypeptide 10	Cyp2b10	NM_009999	3.6119	8.93267e-06
		NM_175119	3.60506	9.33731e-06
aldo-keto reductase family 1, member C18	Akr1c18	NM_134066	3.60455	9.35565e-06
adrenergic receptor, beta 1	Adrb1	NM_007419	3.5849	1.08191e-05
chemokine (C-X-C motif) ligand 16	Cxcl16	NM_023158	3.58433	1.08449e-05
acid phosphatase, prostate	Acpp	NM_019807	3.57744	1.13886e-05
potassium inwardly-rectifying channel, subfamily J, member 15	Kcnj15	NM_019664	3.57272	1.17518e-05
G protein-coupled receptor 109A	Gpr109a	NM_030701	3.56848	1.20529e-05
small proline-rich protein 2F	Sprr2f	NM_011472	3.56806	1.20529e-05
Iroquois related homeobox 3 (Drosophila)	Irx3	NM_008393	3.56798	1.20529e-05
G protein-coupled receptor 64	Gpr64	NM_178712	3.56186	1.25794e-05
immunoglobulin-like domain containing receptor 1	Ildr1	NM_134109	3.56185	1.25794e-05
artemin	Artn	NM_009711	3.54761	1.38615e-05
cathepsin C	Ctsc	NM_009982	3.5462	1.39885e-05
creatine kinase, mitochondrial 1, ubiquitous	Ckmt1	NM_009897	3.52966	1.57899e-05
laminin, beta 3	Lamb3	NM_008484	3.52056	1.67988e-05
mucin 1, transmembrane	Muc1	NM_013605	3.51911	1.69394e-05
fibroblast growth factor 1	Fgf1	NM_010197	3.519	1.69394e-05
arginase, liver	Arg1	NM_007482	3.50622	1.86096e-05
annexin A10	Anxa10	NM_011922	3.50607	1.86096e-05
sortilin-related receptor, LDLR class A repeats-containing	Sorl1	NM_011436	3.49831	1.96633e-05
interleukin 18 receptor 1	Il18r1	NM_008365	3.49436	2.01628e-05
cytochrome P450, family 2, subfamily a, polypeptide 4	Cyp2a4	NM_009997	3.49171	2.05467e-05
endothelin 2	Edn2	NM_007902	3.49146	2.05467e-05
tyrosine kinase, non-receptor, 1	Tnk1	NM_031880	3.48974	2.07443e-05
		NM_133220	3.48105	2.19079e-05
erythrocyte protein band 4.1-like 4b	Epb4.1l4b	NM_019427	3.47115	2.34376e-05
WAP four-disulfide core domain 2	Wfdc2	NM_026323	3.46373	2.46061e-05
engulfment and cell motility 3, ced-12 homolog (C. elegans)	Elmo3	NM_172760	3.45396	2.61855e-05
RNA binding motif protein 35b	Rbm35b	NM_176838	3.45023	2.68711e-05
insulin-like growth factor binding protein 5	Igfbp5	NM_010518	3.44992	2.68867e-05
a disintegrin and metallopeptidase domain 28	Adam28	NM_010082	3.43552	2.96737e-05
major facilitator superfamily domain containing 6	Mfsd6	NM_133829	3.42997	3.09147e-05
erythrocyte protein band 4.1-like 4b	Epb4.1l4b	NM_019427	3.42891	3.11113e-05
solute carrier family 16 (monocarboxylic acid transporters), member 7	Slc16a7	NM_011391	3.42604	3.16934e-05
transmembrane protein 195	Tmem195	NM_178767	3.42531	3.18132e-05
flavin containing monooxygenase 2	Fmo2	NM_018881	3.42287	3.23596e-05
annexin A8	Anxa8	NM_013473	3.42188	3.25465e-05
endothelial PAS domain protein 1	Epas1	NM_010137	3.41769	3.35527e-05
RIKEN cDNA 9130017N09 gene	9130017N09Rik	NM_030218	3.4162	3.38787e-05
insulin-like growth factor binding protein 5	Igfbp5	NM_010518	3.41111	3.49169e-05
cadherin, EGF LAG seven-pass G-type receptor 1 (flamingo homolog, Drosophila)	Celsr1	NM_009886	3.40942	3.53097e-05
HOP homeobox	Hopx	NM_175606	3.40404	3.66649e-05
cytochrome P450, family 3, subfamily a, polypeptide 13	Cyp3a13	NM_007819	3.37798	4.41833e-05
growth factor receptor bound protein 7	Grb7	NM_010346	3.37467	4.50342e-05
WAP four-disulfide core domain 2	Wfdc2	NM_026323	3.37444	4.50342e-05
RAB15, member RAS oncogene family	Rab15	NM_134050	3.37433	4.50342e-05
family with sequence similarity 83, member G	Fam83g	NM_178618	3.36466	4.80443e-05
aquaporin 3	Aqp3	NM_016689	3.35806	5.02464e-05
pleckstrin 2	Plek2	NM_013738	3.35338	5.1615e-05
keratin 6A	Krt6a	NM_008476	3.3528	5.17555e-05
guanine nucleotide binding protein, alpha 14	Gna14	NM_008137	3.34791	5.33386e-05
tight junction protein 3	Tjp3	NM_013769	3.34496	5.42639e-05
histocompatibility 2, M region locus 10.4	H2-M10.4	NM_177634	3.34463	5.43088e-05
chloride channel calcium activated 1	Clca1	NM_009899	3.32717	6.14102e-05
sterile alpha motif domain containing 12	Samd12	NM_177225	3.32304	6.31341e-05
CD55 antigen	Cd55	NM_010016	3.32136	6.37242e-05
potassium channel tetramerisation domain containing 12	Kctd12	NM_177715	3.31949	6.44087e-05
serine incorporator 2	Serinc2	NM_172702	3.31872	6.45708e-05
keratin 14	Krt14	NM_016958	3.30194	7.27071e-05
mucin 1, transmembrane	Muc1	NM_013605	3.29342	7.70852e-05
serine protease inhibitor, Kunitz type 2	Spint2	NM_011464	3.28844	7.94745e-05
		NM_178917	3.28808	7.95619e-05
chemokine (C-X-C motif) ligand 17	Cxcl17	NM_153576	3.28708	8.00244e-05
sulfatase 1	Sulf1	NM_172294	3.28136	8.32236e-05
tripartite motif-containing 29	Trim29	NM_023655	3.27866	8.46274e-05
chloride channel calcium activated 5	Clca5	NM_178697	3.27625	8.57433e-05
potassium channel, subfamily K, member 1	Kcnk1	NM_008430	3.27178	8.7925e-05
non-metastatic cells 7, protein expressed in (nucleoside-diphosphate kinase)	Nme7	NM_138314	3.27018	8.86897e-05
family with sequence similarity 83, member F	Fam83f	NM_145986	3.26546	9.14038e-05
secretoglobin, family 3A, member 1	Scgb3a1	NM_170727	3.2524	9.93844e-05
selenium binding protein 2	Selenbp2	NM_019414	3.24436	0.000104614
myelin protein zero-like 2	Mpzl2	NM_007962	3.23964	0.000107634
RIKEN cDNA 2810022L02 gene	2810022L02Rik	NM_144882	3.22894	0.000114985
expressed sequence AU018778	AU018778	NM_144930	3.2281	0.000115369
death associated protein kinase 1	Dapk1	NM_029653	3.22476	0.000117693
keratin 6B	Krt6b	NM_010669	3.22323	0.000118705
claudin 10A	Cldn10a	NM_021386	3.223	0.000118705
catenin (cadherin associated protein), delta 1	Ctnnd1	NM_007615	3.22293	0.000118705
BTB (POZ) domain containing 3	Btbd3	NM_145534	3.21477	0.000125035
ST8 alpha-N-acetyl-neuraminide alpha-2,8-sialyltransferase 6	St8sia6	NM_145838	3.20347	0.000134721
stratifin	Sfn	NM_018754	3.20037	0.000137374
claudin 7	Cldn7	NM_016887	3.19407	0.000143358
family with sequence similarity 110, member C	Fam110c	NM_027828	3.1873	0.000149454
receptor-interacting serine-threonine kinase 4	Ripk4	NM_023663	3.18709	0.000149454
endonuclease domain containing 1	Endod1	NM_028013	3.18667	0.000149697
hydroxyprostaglandin dehydrogenase 15 (NAD)	Hpgd	NM_008278	3.18524	0.000151024
leprecan-like 1	Leprel1	NM_173379	3.18283	0.000153453
		NM_010142	3.18075	0.000155323
sortilin-related receptor, LDLR class A repeats-containing	Sorl1	NM_011436	3.16508	0.000172082
short chain dehydrogenase/reductase family 42E, member 1	Sdr42e1	NM_028725	3.15667	0.000181462
myosin, heavy polypeptide 14	Myh14	NM_028021	3.15493	0.000183473
microtubule-associated protein 7	Mtap7	NM_008635	3.14976	0.000190096
family with sequence similarity 83, member G	Fam83g	NM_178618	3.14617	0.000194192
ets homologous factor	Ehf	NM_007914	3.14548	0.000194611
laminin, alpha 1	Lama1	NM_008480	3.13513	0.000206314
RIKEN cDNA C130090K23 gene	C130090K23Rik	NM_181323	3.13278	0.000208632
SID1 transmembrane family, member 1	Sidt1	NM_198034	3.12561	0.000218029
orthodenticle homolog 1 (Drosophila)	Otx1	NM_011023	3.12451	0.000219424
serine protease inhibitor, Kunitz type 1	Spint1	NM_016907	3.11381	0.000234751
keratin 4	Krt4	NM_008475	3.11118	0.000238187
cordon-bleu	Cobl	NM_172496	3.1079	0.000242447
E74-like factor 3	Elf3	NM_007921	3.10556	0.000245498
glycine-N-acyltransferase	Glyat	NM_145935	3.10431	0.000247343
hairy/enhancer-of-split related with YRPW motif 1	Hey1	NM_010423	3.09693	0.000259426
mal, T-cell differentiation protein-like	Mall	NM_145532	3.08768	0.000273606
plakophilin 3	Pkp3	NM_019762	3.08668	0.000274821
RIKEN cDNA 2310039D24 gene	2310039D24Rik	XM_134476	3.0854	0.00027668
		NM_010207	3.07169	0.000300835
tetraspanin 8	Tspan8	NM_146010	3.06782	0.000307854
calcium binding protein 39-like	Cab39l	BC016128	3.06307	0.000316972
solute carrier family 5 (sodium/glucose cotransporter), member 9	Slc5a9	NM_145551	3.05693	0.000328686
activated leukocyte cell adhesion molecule	Alcam	NM_009655	3.05645	0.000329367
intercellular adhesion molecule 1	Icam1	NM_010493	3.05588	0.000330248
cytochrome P450, family 7, subfamily b, polypeptide 1	Cyp7b1	NM_007825	3.05519	0.000331421
tight junction protein 3	Tjp3	NM_013769	3.054	0.000332508
BCL2/adenovirus E1B 19kD interacting protein like	Bnipl	NM_134253	3.05336	0.000333548
Rab38, member of RAS oncogene family	Rab38	NM_028238	3.0482	0.000344827
Sh3 domain YSC-like 1	Sh3yl1	NM_013709	3.03222	0.000379998
serine (or cysteine) peptidase inhibitor, clade E, member 2	Serpine2	NM_009255	3.03214	0.000379998
MARVEL (membrane-associating) domain containing 3	Marveld3	NM_028584	3.02546	0.000395435
		NM_010207	3.02356	0.000399641
		XM_485891	3.02211	0.000402662
glutathione peroxidase 2	Gpx2	NM_030677	3.01461	0.000420341
non-metastatic cells 5, protein expressed in (nucleoside-diphosphate kinase)	Nme5	NM_080637	3.00817	0.000437154
sema domain, immunoglobulin domain (Ig), short basic domain, secreted, (semaphorin) 3D	Sema3d	NM_028882	3.00608	0.000441846
ectonucleoside triphosphate diphosphohydrolase 3	Entpd3	NM_178676	3.00248	0.000450663
phospholipase C, eta 2	Plch2	NM_175556	2.99756	0.00046492
dickkopf homolog 3 (Xenopus laevis)	Dkk3	NM_015814	2.99404	0.000475057
tripartite motif-containing 13	Trim13	NM_023233	2.9923	0.000480148
		NM_011468	2.99203	0.000480483
dehydrogenase/reductase (SDR family) member 9	Dhrs9	NM_175512	2.99161	0.000481277
cytochrome P450, family 2, subfamily a, polypeptide 12	Cyp2a12	NM_133657	2.98537	0.000501523
sortilin 1	Sort1	NM_019972	2.98187	0.000512348
chloride intracellular channel 6	Clic6	NM_172469	2.98093	0.000514427
jagged 1	Jag1	NM_013822	2.97861	0.000521017
sortilin 1	Sort1	NM_019972	2.97777	0.000523092
cytochrome P450, family 2, subfamily b, polypeptide 10	Cyp2b10	NM_009998	2.97739	0.000523832
Notch gene homolog 1 (Drosophila)	Notch1	NM_008714	2.96969	0.000546061
solute carrier family 22, member 23	Slc22a23	XM_127295	2.96736	0.000553447
activated leukocyte cell adhesion molecule	Alcam	NM_009655	2.96657	0.000555144
PDZ domain containing 2	Pdzd2	XM_127972	2.95853	0.000581348
vav 3 oncogene	Vav3	NM_020505	2.95729	0.000584891
UDP-N-acetyl-alpha-D-galactosamine:polypeptide N-acetylgalactosaminyltransferase 3	Galnt3	NM_015736	2.95435	0.000593877
aspartoacylase	Aspa	NM_023113	2.95372	0.000595724
PDZK1 interacting protein 1	Pdzk1ip1	NM_026018	2.95032	0.000607039
WAP four-disulfide core domain 1	Wfdc1	NM_023395	2.95	0.000607039
transmembrane protein 79	Tmem79	NM_024246	2.94963	0.000607039
RAB17, member RAS oncogene family	Rab17	NM_008998	2.94679	0.000617804
glutathione S-transferase, mu 6	Gstm6	NM_008184	2.93553	0.000662444
RIKEN cDNA 1600029D21 gene	1600029D21Rik	NM_029639	2.93329	0.000671646
uroplakin 1B	Upk1b	NM_178924	2.93183	0.000677004
jagged 2	Jag2	NM_010588	2.92889	0.000687076
pro-platelet basic protein	Ppbp	NM_023785	2.92834	0.000688863
solute carrier family 34 (sodium phosphate), member 2	Slc34a2	NM_011402	2.92571	0.000699498
		NM_029895	2.92294	0.00071091
LEM domain containing 1	Lemd1	XM_129400	2.91951	0.000725754
solute carrier family 25, member 35	Slc25a35	NM_028048	2.91023	0.000764131
transmembrane and immunoglobulin domain containing 1	Tmigd1	NM_025655	2.90809	0.000773519
myosin VB	Myo5b	NM_201600	2.90617	0.000781768
pleckstrin homology domain containing, family G (with RhoGef domain) member 6	Plekhg6	NM_198604	2.90167	0.000801029
		NM_183101	2.89254	0.000842757
four jointed box 1 (Drosophila)	Fjx1	NM_010218	2.89236	0.000842757
solute carrier family 39 (zinc transporter), member 4	Slc39a4	NM_028064	2.88833	0.000863571
BTB (POZ) domain containing 3	Btbd3	NM_145534	2.88582	0.000875164
ATPase family, AAA domain containing 4	Atad4	NM_146026	2.88223	0.000894154
sulfotransferase family 1B, member 1	Sult1b1	NM_019878	2.88026	0.000902959
Rho guanine nucleotide exchange factor (GEF) 16	Arhgef16	XM_149562	2.87752	0.000918349
phosphodiesterase 7A	Pde7a	NM_008802	2.87202	0.000943404
GRAM domain containing 3	Gramd3	NM_026240	2.87198	0.000943404
gap junction protein, beta 3	Gjb3	NM_008126	2.86524	0.000981828
regenerating islet-derived 3 beta	Reg3b	NM_011036	2.85603	0.00103639
forkhead box Q1	Foxq1	NM_008239	2.8551	0.00104143
dystrophin, muscular dystrophy	Dmd	NM_007868	2.85291	0.00105531
F-box protein 32	Fbxo32	NM_026346	2.85098	0.00106315
glycosyltransferase-like 1B	Gyltl1b	NM_172670	2.84863	0.00107607
brain expressed myelocytomatosis oncogene	Bmyc	NM_023326	2.84574	0.00108995
protein tyrosine phosphatase, receptor type, F	Ptprf	NM_011213	2.8415	0.00111924
Kruppel-like factor 5	Klf5	NM_009769	2.83709	0.00114818
transient receptor potential cation channel, subfamily V, member 4	Trpv4	NM_022017	2.83391	0.00117086
gamma-aminobutyric acid (GABA-A) receptor, pi	Gabrp	NM_146017	2.82954	0.00120203
peptidyl arginine deiminase, type I	Padi1	NM_011059	2.82809	0.00120968
glutathione S-transferase omega 2	Gsto2	NM_026619	2.82718	0.00121552
CAP-GLY domain containing linker protein family, member 4	Clip4	NM_030179	2.82656	0.00121921
solute carrier family 25, member 35	Slc25a35	NM_028048	2.82415	0.00123217
delta-like 1 (Drosophila)	Dll1	NM_007865	2.82328	0.00123663
		NM_027153	2.82075	0.00125569
non-metastatic cells 5, protein expressed in (nucleoside-diphosphate kinase)	Nme5	NM_080637	2.8144	0.00130217
odd-skipped related 2 (Drosophila)	Osr2	NM_054049	2.81433	0.00130217
pleckstrin homology domain containing, family H (with MyTH4 domain) member 1	Plekhh1	XM_126961	2.8135	0.00130529
		XM_359276	2.81148	0.00131847
matrix metallopeptidase 15	Mmp15	NM_008609	2.80945	0.00133419
SH3 domain containing ring finger 2	Sh3rf2	NM_172966	2.80645	0.00135505
SRY-box containing gene 2	Sox2	NM_011443	2.80559	0.0013585
adaptor protein complex AP-1, mu 2 subunit	Ap1m2	NM_009678	2.79834	0.00141576
hormonally upregulated Neu-associated kinase	Hunk	NM_015755	2.79442	0.00144623
family with sequence similarity 148, member B	Fam148b	XM_134869	2.79251	0.00146134
leucine rich repeat containing 8D	Lrrc8d	NM_178701	2.78904	0.00148413
coagulation factor III	F3	NM_010171	2.78545	0.0015141
chloride intracellular channel 3	Clic3	NM_027085	2.78046	0.00155697
paraoxonase 1	Pon1	NM_011134	2.77608	0.00159633
UDP-Gal:betaGlcNAc beta 1,4-galactosyltransferase, polypeptide 4	B4galt4	NM_019804	2.77532	0.00160044
neurotrophin 3	Ntf3	NM_008742	2.77123	0.00163235
Ca2+-dependent activator protein for secretion 2	Cadps2	NM_153163	2.76709	0.00166777
grainyhead-like 1 (Drosophila)	Grhl1	NM_145890	2.76683	0.00166777
transforming growth factor, beta induced	Tgfbi	NM_009369	2.7668	0.00166777
ladinin	Lad1	NM_133664	2.76598	0.00167494
myosin regulatory light chain interacting protein	Mylip	NM_153789	2.76405	0.00169391
IKAROS family zinc finger 2	Ikzf2	AK030937	2.76374	0.00169562
mitogen-activated protein kinase 13	Mapk13	NM_011950	2.76075	0.00172631
doublesex and mab-3 related transcription factor like family A2	Dmrta2	NM_172296	2.75728	0.00175807
		XM_132163	2.75691	0.00176056
DNA-damage-inducible transcript 4-like	Ddit4l	NM_030143	2.75448	0.00178097
polymeric immunoglobulin receptor	Pigr	NM_011082	2.75346	0.00178512
laminin, gamma 2	Lamc2	NM_008485	2.75339	0.00178512
DnaJ (Hsp40) homolog, subfamily A, member 4	Dnaja4	NM_021422	2.75235	0.00179026
3-hydroxymethyl-3-methylglutaryl-Coenzyme A lyase-like 1	Hmgcll1	NM_173731	2.75174	0.00179397
beta-site APP-cleaving enzyme 2	Bace2	NM_019517	2.74867	0.00182245
mitochondrial tumor suppressor 1	Mtus1	NM_001005863	2.74865	0.00182245
embryonal Fyn-associated substrate	Efs	NM_010112	2.74209	0.00188549
transglutaminase 2, C polypeptide	Tgm2	NM_009373	2.74162	0.00188934
RIKEN cDNA 2310045A20 gene	2310045A20Rik	NM_172710	2.7362	0.00193887
transcription factor AP-2, gamma	Tcfap2c	NM_009335	2.72085	0.00211854
lipocalin 2	Lcn2	NM_008491	2.71673	0.00216443
solute carrier family 5 (sodium/glucose cotransporter), member 9	Slc5a9	NM_145551	2.71453	0.00219032
		NM_010142	2.71003	0.00224252
interferon regulatory factor 6	Irf6	NM_016851	2.70768	0.00226947
transmembrane protein 139	Tmem139	NM_175408	2.70714	0.00227516
cytochrome b-561	Cyb561	NM_007805	2.70672	0.00227705
claudin 4	Cldn4	NM_009903	2.70382	0.00231241
tetraspanin 15	Tspan15	NM_197996	2.70078	0.0023451
DENN/MADD domain containing 2D	Dennd2d	XM_131083	2.69864	0.00236918
transmembrane channel-like gene family 4	Tmc4	NM_181820	2.69805	0.00237575
glutathione S-transferase, alpha 2 (Yc2)	Gsta2	NM_008182	2.68811	0.00249593
flavin containing monooxygenase 3	Fmo3	NM_008030	2.68733	0.00250362
nicotinate phosphoribosyltransferase domain containing 1	Naprt1	NM_172607	2.6861	0.00251728
keratin 13	Krt13	NM_010662	2.68494	0.00253157
wingless-related MMTV integration site 4	Wnt4	NM_009523	2.6827	0.00255675
RIKEN cDNA 8430408G22 gene	8430408G22Rik	NM_145980	2.68168	0.00257041
Kruppel-like factor 3 (basic)	Klf3	NM_008453	2.67399	0.00268109
plexin B1	Plxnb1	NM_172775	2.67385	0.00268109
palmdelphin	Palmd	NM_023245	2.67305	0.00269208
BarH-like homeobox 2	Barx2	NM_013800	2.67227	0.00270273
myelin and lymphocyte protein, T-cell differentiation protein	Mal	NM_010762	2.67176	0.00270886
sulfotransferase family, cytosolic, 1C, member 1	Sult1c1	NM_018751	2.67139	0.00271273
hepatic leukemia factor	Hlf	NM_172563	2.66954	0.00273314
RAB11 family interacting protein 1 (class I)	Rab11fip1	XM_134088	2.6632	0.00282159
RIKEN cDNA 1810010H24 gene	1810010H24Rik	XM_286373	2.66187	0.0028422
EPS8-like 1	Eps8l1	NM_026146	2.66092	0.00285643
cDNA sequence BC015286	BC015286	NM_198171	2.65779	0.00290676
endothelin receptor type A	Ednra	NM_010332	2.6558	0.00293746
Eph receptor A4	Epha4	NM_007936	2.65508	0.00294793
cytochrome P450, family 2, subfamily f, polypeptide 2	Cyp2f2	NM_007817	2.65324	0.00297125
cytochrome P450, family 4, subfamily b, polypeptide 1	Cyp4b1	NM_007823	2.64989	0.00302263
LIM motif-containing protein kinase 2	Limk2	NM_010718	2.64823	0.00304836
claudin 8	Cldn8	NM_018778	2.64761	0.00305728
B-box and SPRY domain containing	Bspry	NM_138653	2.63525	0.00326614
coiled-coil domain containing 129	Ccdc129	XM_144699	2.63375	0.00329062
RIKEN cDNA 2300002M23 gene	2300002M23Rik	NM_175148	2.627	0.00340303
lymphocyte antigen 6 complex, locus A	Ly6a	NM_010738	2.62505	0.00343776
endothelin converting enzyme 1	Ece1	NM_199307	2.62403	0.00345624
expressed sequence C77370	C77370	XM_205178	2.62147	0.00350149
		NC_001363	2.6147	0.00362128
adenosine A2b receptor	Adora2b	NM_007413	2.61022	0.00369371
SH3-domain GRB2-like 2	Sh3gl2	NM_019535	2.60964	0.00370356
claudin 3	Cldn3	NM_009902	2.6066	0.0037599
beta-site APP-cleaving enzyme 2	Bace2	NM_019517	2.60383	0.00381385
RIKEN cDNA 1700016C15 gene	1700016C15Rik	XM_129606	2.60158	0.00385955
suppressor of cytokine signaling 2	Socs2	NM_007706	2.59566	0.00397233
UDP glucuronosyltransferase 1 family, polypeptide A6A	Ugt1a6a	NM_145079	2.59474	0.00398347
UDP glucuronosyltransferase 1 family, polypeptide A6A	Ugt1a6a	NM_145079	2.58986	0.00407912
metastasis associated in colon cancer 1	Macc1	XM_138397	2.58541	0.00417252
G protein-coupled receptor 64	Gpr64	NM_178712	2.58465	0.00418502
deoxyribonuclease II alpha	Dnase2a	NM_010062	2.58361	0.00420553
transcription factor CP2-like 1	Tcfcp2l1	NM_023755	2.57999	0.00428295
tetraspanin 1	Tspan1	NM_133681	2.57845	0.00431906
carbohydrate (N-acetylglucosamino) sulfotransferase 7	Chst7	NM_021715	2.57705	0.00434331
ankyrin repeat domain 56	Ankrd56	NM_175270	2.57636	0.00435633
gamma-aminobutyric acid (GABA-A) receptor, pi	Gabrp	NM_146017	2.57508	0.00438634
RIKEN cDNA 2010111I01 gene	2010111I01Rik	AK086954	2.57353	0.00442345
glutamate-ammonia ligase (glutamine synthetase)	Glul	NM_008131	2.57256	0.00444239
		XM_486103	2.56983	0.00450793
		XM_355081	2.56798	0.00455401
leucine rich repeat containing 26	Lrrc26	NM_146117	2.56102	0.00471325
expressed sequence AU040829	AU040829	NM_175003	2.55907	0.00475371
keratin 19	Krt19	NM_008471	2.55651	0.00481153
isocitrate dehydrogenase 1 (NADP+), soluble	Idh1	NM_010497	2.55335	0.00488011
sphingomyelin phosphodiesterase, acid-like 3A	Smpdl3a	NM_020561	2.55292	0.00488771
syntaxin 3	Stx3	NM_011502	2.55243	0.00489574
eyes absent 1 homolog (Drosophila)	Eya1	NM_010164	2.5505	0.00494424
transmembrane channel-like gene family 7	Tmc7	NM_172476	2.54941	0.00497257
synaptotagmin-like 4	Sytl4	NM_013757	2.54761	0.00501414
tetratricopeptide repeat domain 22	Ttc22	NM_177667	2.54623	0.00504754
cell adhesion molecule with homology to L1CAM	Chl1	NM_007697	2.5436	0.00511116
nuclear factor, erythroid derived 2, like 3	Nfe2l3	NM_010903	2.54205	0.00514274
syndecan binding protein (syntenin) 2	Sdcbp2	NM_145535	2.53912	0.00522024
keratin 17	Krt17	NM_010663	2.53669	0.00527961
microfibrillar-associated protein 3-like	Mfap3l	NM_027756	2.53619	0.00529141
ring finger protein 186	Rnf186	NM_025786	2.53216	0.00540169
mucin 1, transmembrane	Muc1	NM_013605	2.52704	0.00554016
NLR family, pyrin domain containing 10	Nlrp10	NM_175532	2.52417	0.00562299
amphiregulin	Areg	NM_009704	2.52392	0.00562693
MARVEL (membrane-associating) domain containing 2	Marveld2	NM_178410	2.52097	0.0057121
macrophage stimulating 1 (hepatocyte growth factor-like)	Mst1	NM_008243	2.51973	0.00574962
wingless-related MMTV integration site 7B	Wnt7b	NM_009528	2.51784	0.00580067
ADAM-like, decysin 1	Adamdec1	NM_021475	2.51664	0.00583707
protein tyrosine phosphatase, non-receptor type 13	Ptpn13	NM_011204	2.5146	0.00589809
transformation related protein 73	Trp73	NM_011642	2.51136	0.00599284
UDP glucuronosyltransferase 1 family, polypeptide A6A	Ugt1a6a	NM_145079	2.50965	0.00604388
intermediate filament family orphan 2	Iffo2	NM_183148	2.50911	0.00605241
solute carrier organic anion transporter family, member 1a5	Slco1a5	NM_130861	2.50787	0.00608502
desmoglein 2	Dsg2	NM_007883	2.50438	0.00620054
lipoma HMGIC fusion partner-like 1	Lhfpl1	NM_178358	2.50391	0.00620411
adaptor protein complex AP-1, mu 2 subunit	Ap1m2	NM_009678	2.49938	0.00632862
		NM_011243	2.49572	0.00645934
poliovirus receptor-related 1	Pvrl1	NM_021424	2.49293	0.00655196
Ly6/Plaur domain containing 2	Lypd2	XM_128291	2.49204	0.00656297
STEAP family member 4	Steap4	NM_054098	2.48554	0.0067619
		XM_484075	2.48499	0.00677584
DNA segment, Chr 16, ERATO Doi 472, expressed	D16Ertd472e	NM_025967	2.48436	0.00679559
macrophage stimulating 1 receptor (c-met-related tyrosine kinase)	Mst1r	NM_009074	2.48419	0.00679765
guanine nucleotide binding protein, alpha 15	Gna15	NM_010304	2.48063	0.00691905
family with sequence similarity 107, member B	Fam107b	NM_025626	2.47851	0.00698891
EPS8-like 2	Eps8l2	NM_133191	2.47768	0.00701762
dicarbonyl L-xylulose reductase	Dcxr	NM_026428	2.47718	0.00703308
ATPase, Na+/K+ transporting, alpha 1 polypeptide	Atp1a1	NM_144900	2.47659	0.00704715
neuroepithelial cell transforming gene 1	Net1	NM_019671	2.47606	0.00706361
keratin 6B	Krt6b	NM_010669	2.47565	0.00707549
FLYWCH family member 2	Flywch2	NM_029798	2.47494	0.00709931
oxidative stress induced growth inhibitor 1	Osgin1	NM_027950	2.47479	0.00710064
START domain containing 10	Stard10	NM_019990	2.47172	0.00721152
		NM_010574	2.46453	0.00748353
		NM_177166	2.45905	0.00768445
occludin	Ocln	NM_008756	2.45543	0.00782657
cathepsin C	Ctsc	NM_009982	2.45396	0.00788324
small proline-rich protein 1A	Sprr1a	NM_009264	2.45036	0.00801933
syndecan 1	Sdc1	NM_011519	2.44895	0.00806195
guanine deaminase	Gda	NM_010266	2.44803	0.00809233
fetuin beta	Fetub	NM_021564	2.44689	0.00812376
interleukin 1 receptor-like 2	Il1rl2	NM_133193	2.44101	0.00835419
solute carrier organic anion transporter family, member 4C1	Slco4c1	NM_172658	2.43986	0.00840321
glutathione S-transferase kappa 1	Gstk1	NM_029555	2.4379	0.00849133
chloride channel calcium activated 2	Clca2	NM_030601	2.43496	0.00861063
CCAAT/enhancer binding protein (C/EBP), alpha	Cebpa	NM_007678	2.43468	0.00861846
InaD-like (Drosophila)	Inadl	NM_172696	2.43306	0.00867206
E74-like factor 3	Elf3	NM_007921	2.4303	0.00878207
zinc finger protein 458	Zfp458	NM_001001152	2.42934	0.00881794
		NC_001363	2.42678	0.00893423
esterase 22	Es22	NM_133660	2.42365	0.00905157
zinc finger protein 467	Zfp467	NM_020589	2.42234	0.00910612
T-box 1	Tbx1	NM_011532	2.42042	0.00918097
deoxyribonuclease II alpha	Dnase2a	NM_010062	2.42005	0.00919414
defensin beta 1	Defb1	NM_007843	2.41942	0.00922081
laminin, gamma 2	Lamc2	NM_008485	2.41893	0.00924039
		NM_008427	2.41732	0.00931217
Ras association (RalGDS/AF-6) domain family (N-terminal) member 10	Rassf10	NM_175279	2.41299	0.00947935
purinergic receptor P2Y, G-protein coupled 1	P2ry1	NM_008772	2.41219	0.00950789
carcinoembryonic antigen-related cell adhesion molecule 1	Ceacam1	NM_011926	2.40988	0.00959645
		NC_001502	2.40827	0.0096584
		XM_131462	2.4053	0.00979524
InaD-like (Drosophila)	Inadl	NM_172696	2.40008	0.0100144
nuclear factor, erythroid derived 2, like 2	Nfe2l2	NM_010902	2.39963	0.0100329
secretoglobin, family 3A, member 1	Scgb3a1	NM_054037	2.39903	0.010051
periplakin	Ppl	NM_008909	2.39899	0.010051
fibronectin leucine rich transmembrane protein 3	Flrt3	NM_178382	2.39897	0.010051
mannoside acetylglucosaminyltransferase 3	Mgat3	NM_010795	2.39167	0.0104019
sulfatase 1	Sulf1	NM_172294	2.39017	0.0104756
SRY-box containing gene 15	Sox15	NM_009235	2.38908	0.010513
		NC_001502	2.38852	0.0105394
olfactomedin-like 2A	Olfml2a	NM_172854	2.38135	0.0109258
leucine rich repeat containing 1	Lrrc1	NM_172528	2.37984	0.0109968
solute carrier family 1 (neuronal/epithelial high affinity glutamate transporter, system Xag), member 1	Slc1a1	NM_009199	2.37752	0.0111314
keratin 13	Krt13	NM_010662	2.37499	0.0112392
acyl-CoA synthetase medium-chain family member 1	Acsm1	NM_054094	2.37002	0.011488
galactose-3-O-sulfotransferase 1	Gal3st1	NM_016922	2.36866	0.0115604
lipolysis stimulated lipoprotein receptor	Lsr	NM_017405	2.36119	0.011971
protein phosphatase 1, regulatory (inhibitor) subunit 3C	Ppp1r3c	NM_016854	2.35996	0.0120311
serine peptidase inhibitor, Kazal type 5	Spink5	XM_283487	2.35427	0.0123153
suppression of tumorigenicity 14 (colon carcinoma)	St14	NM_011176	2.35344	0.0123565
START domain containing 10	Stard10	NM_019990	2.3523	0.0124264
melanoma antigen, family H, 1	Mageh1	NM_023788	2.35026	0.0125504
coiled-coil domain containing 125	Ccdc125	NM_183115	2.34561	0.0128349
laminin, gamma 2	Lamc2	NM_008485	2.34527	0.0128511
		NM_010574	2.34333	0.0129602
dual oxidase maturation factor 2	Duoxa2	NM_025777	2.34328	0.0129602
LIM domain only 7	Lmo7	XM_354836	2.343	0.0129708
androgen-induced 1	Aig1	NM_025446	2.33899	0.0132194
CDK5 and Abl enzyme substrate 1	Cables1	NM_022021	2.33821	0.0132683
cell adhesion molecule with homology to L1CAM	Chl1	NM_007697	2.3377	0.0132973
multiple EGF-like-domains 9	Megf9	NM_172694	2.3369	0.0133395
UDP-Gal:betaGal beta 1,3-galactosyltransferase, polypeptide 6	B3galt6	NM_080445	2.33662	0.0133516
		XM_110525	2.33592	0.0133945
sema domain, immunoglobulin domain (Ig), short basic domain, secreted, (semaphorin) 3F	Sema3f	NM_011349	2.33203	0.013632
P450 (cytochrome) oxidoreductase	Por	NM_008898	2.32983	0.0137796
BEN domain containing 7	Bend7	NM_178663	2.3296	0.0137887
galactosidase, beta 1-like 2	Glb1l2	NM_153803	2.32809	0.0138939
villin-like	Vill	NM_011700	2.32578	0.0140525
transmembrane protein 162	Tmem162	NM_175240	2.32219	0.0142869
desmoglein 3	Dsg3	NM_030596	2.31924	0.0144612
heat shock protein 2	Hspa2	NM_001002012	2.31524	0.0147123
colony stimulating factor 3 (granulocyte)	Csf3	NM_009971	2.31228	0.0149231
ras homolog gene family, member V	Rhov	NM_145530	2.30998	0.0150918
glutamate-cysteine ligase , modifier subunit	Gclm	NM_008129	2.30924	0.0151285
UDP-N-acetyl-alpha-D-galactosamine:polypeptide N-acetylgalactosaminyltransferase 3	Galnt3	NM_015736	2.30654	0.0153116
protease, serine, 8 (prostasin)	Prss8	NM_133351	2.30559	0.015372
transmembrane protein 184a	Tmem184a	NM_144914	2.30483	0.0154206
BAI1-associated protein 2-like 1	Baiap2l1	NM_025833	2.30307	0.015537
forkhead box P2	Foxp2	NM_053242	2.30122	0.0156747
PDZ and LIM domain 1 (elfin)	Pdlim1	NM_016861	2.30052	0.0157151
CD44 antigen	Cd44	NM_009851	2.29766	0.0159214
cytochrome P450, family 3, subfamily a, polypeptide 13	Cyp3a13	NM_007819	2.29506	0.0160806
purinergic receptor P2Y, G-protein coupled 2	P2ry2	NM_008773	2.28415	0.01693
threonine aldolase 1	Tha1	NM_027919	2.28375	0.0169571
artemin	Artn	NM_009711	2.28234	0.0170554
RIKEN cDNA 2810405K02 gene	2810405K02Rik	NM_025582	2.27555	0.0176036
angiogenin, ribonuclease, RNase A family, 5	Ang	NM_007447	2.27459	0.017684
met proto-oncogene	Met	NM_008591	2.2686	0.0181942
		NM_001002268	2.26751	0.0182692
suppression of tumorigenicity 14 (colon carcinoma)	St14	NM_011176	2.26411	0.0185382
tropomyosin 1, alpha	Tpm1	AK077713	2.26233	0.0186766
integrin alpha 6	Itga6	NM_008397	2.25861	0.0189638
cadherin, EGF LAG seven-pass G-type receptor 2 (flamingo homolog, Drosophila)	Celsr2	NM_017392	2.25849	0.0189638
transcobalamin 2	Tcn2	NM_015749	2.25772	0.019008
LY6/PLAUR domain containing 6B	Lypd6b	NM_027990	2.2577	0.019008
claudin 10A	Cldn10a	NM_021386	2.25621	0.0191048
UDP-N-acetyl-alpha-D-galactosamine:polypeptide N-acetylgalactosaminyltransferase-like 4	Galntl4	NM_173739	2.25299	0.0193465
transmembrane 9 superfamily member 2	Tm9sf2	NM_080556	2.24983	0.019618
phosphatidylinositol transfer protein, cytoplasmic 1	Pitpnc1	NM_145823	2.24614	0.019931
5-oxoprolinase (ATP-hydrolysing)	Oplah	NM_153122	2.24322	0.0202002
dual specificity phosphatase 1	Dusp1	NM_013642	2.24086	0.0204299
microfibrillar-associated protein 3-like	Mfap3l	NM_027756	2.23896	0.0206231
CDC14 cell division cycle 14 homolog A (S. cerevisiae)	Cdc14a	XM_149387	2.23433	0.0209701
zinc finger protein 467	Zfp467	NM_020589	2.23325	0.0210588
B-cell CLL/lymphoma 11A (zinc finger protein)	Bcl11a	BC051418	2.22916	0.0214401
prosaposin-like 1	Psapl1	NM_175249	2.2275	0.0215826
aminolevulinic acid synthase 1	Alas1	NM_020559	2.22728	0.0215826
glutathione S-transferase, mu 1	Gstm1	NM_010358	2.22478	0.0218102
fibronectin leucine rich transmembrane protein 3	Flrt3	NM_178382	2.22395	0.021878
retinol binding protein 1, cellular	Rbp1	NM_011254	2.2231	0.0219289
adaptor protein complex AP-1, mu 2 subunit	Ap1m2	NM_009678	2.22172	0.0220638
mucin 16	Muc16	XM_357986	2.22144	0.0220697
solute carrier family 27 (fatty acid transporter), member 3	Slc27a3	XM_130954	2.22048	0.0221356
arylsulfatase K	Arsk	NM_029847	2.22036	0.0221376
Eph receptor A1	Epha1	NM_023580	2.21906	0.0222032
par-6 partitioning defective 6 homolog gamma (C. elegans)	Pard6g	NM_053117	2.21881	0.0222032
Eph receptor A1	Epha1	NM_023580	2.21867	0.0222032
protein phosphatase 1, regulatory (inhibitor) subunit 14c	Ppp1r14c	NM_133485	2.21367	0.0227164
zinc finger protein 608	Zfp608	NM_175751	2.21246	0.0228161
nuclear receptor interacting protein 3	Nrip3	NM_020610	2.20636	0.0234205
Notch-regulated ankyrin repeat protein	Nrarp	NM_025980	2.20616	0.0234205
		NM_177547	2.20592	0.0234377
RIKEN cDNA D630039A03 gene	D630039A03Rik	NM_178727	2.20525	0.0235067
transmembrane protease, serine 4	Tmprss4	NM_145403	2.20447	0.0235777
		NM_025405	2.20365	0.0236537
UDP-N-acetyl-alpha-D-galactosamine:polypeptide N-acetylgalactosaminyltransferase-like 4	Galntl4	NM_173739	2.19953	0.0240992
solute carrier family 15 (H+/peptide transporter), member 2	Slc15a2	NM_021301	2.19532	0.024578
small proline-rich protein 3	Sprr3	NM_011478	2.19463	0.0246533
EDAR (ectodysplasin-A receptor)-associated death domain	Edaradd	NM_133643	2.19399	0.0247193
bone morphogenetic protein 3	Bmp3	NM_173404	2.19231	0.0248867
integrin alpha 3	Itga3	NM_013565	2.19061	0.0250391
RAB27b, member RAS oncogene family	Rab27b	NM_030554	2.18974	0.0251255
ATP-binding cassette, sub-family D (ALD), member 3	Abcd3	NM_008991	2.18923	0.0251614
mucin 1, transmembrane	Muc1	NM_013605	2.18914	0.0251614
mesothelin	Msln	NM_018857	2.18697	0.0253948
leprecan-like 1	Leprel1	NM_173379	2.18266	0.0258565
serine (or cysteine) peptidase inhibitor, clade B, member 1a	Serpinb1a	NM_025429	2.1805	0.0260519
zinc finger, DHHC domain containing 13	Zdhhc13	NM_028031	2.1759	0.026591
integral membrane protein 2B	Itm2b	NM_008410	2.17577	0.0265953
Casitas B-lineage lymphoma c	Cblc	NM_023224	2.17499	0.0266747
lymphocyte antigen 6 complex, locus F	Ly6f	NM_008530	2.17384	0.0267779
syndecan binding protein (syntenin) 2	Sdcbp2	NM_145535	2.17361	0.0267905
tubulin polymerization promoting protein	Tppp	NM_182839	2.1705	0.0271117
chemokine (C-C motif) ligand 11	Ccl11	NM_011330	2.16911	0.0272541
carbonyl reductase 3	Cbr3	NM_173047	2.16833	0.0273438
epiplakin 1	Eppk1	NM_144848	2.16827	0.0273438
PYD and CARD domain containing	Pycard	NM_023258	2.16579	0.0276082
annexin A1	Anxa1	NM_010730	2.16215	0.0280971
CDP-diacylglycerol synthase 1	Cds1	NM_173370	2.16015	0.0282703
zinc finger protein 36, C3H type-like 1	Zfp36l1	NM_007564	2.15844	0.0284754
tandem C2 domains, nuclear	Tc2n	NM_028924	2.15784	0.0285196
		NM_025276	2.15567	0.0288073
cathepsin D	Ctsd	NM_009983	2.15309	0.0291141
mitochondrial tumor suppressor 1	Mtus1	NM_001005863	2.15066	0.0294057
cysteine-rich secretory protein 1	Crisp1	NM_009638	2.14991	0.0294998
myosin regulatory light chain interacting protein	Mylip	NM_153789	2.14823	0.0297365
peroxiredoxin 6	Prdx6	NM_007453	2.14743	0.0298284
Kruppel-like factor 4 (gut)	Klf4	NM_010637	2.14624	0.0299792
X-ray repair complementing defective repair in Chinese hamster cells 1	Xrcc1	NM_009532	2.14541	0.0300758
arylsulfatase K	Arsk	NM_029847	2.14317	0.0303575
peroxiredoxin 6, related sequence 1	Prdx6-rs1	NM_177256	2.14222	0.0304675
glucosamine	Gne	NM_015828	2.14217	0.0304675
InaD-like (Drosophila)	Inadl	NM_007704	2.14203	0.0304738
		XM_129130	2.13973	0.0307602
transglutaminase 2, C polypeptide	Tgm2	NM_009373	2.13695	0.0311115
		XM_112612	2.13327	0.03154
		XM_133067	2.13212	0.0316766
integrin alpha 6	Itga6	NM_008397	2.13041	0.031905
solute carrier family 1 (neuronal/epithelial high affinity glutamate transporter, system Xag), member 1	Slc1a1	NM_009199	2.12665	0.0324654
cytochrome P450, family 2, subfamily j, polypeptide 9	Cyp2j9	NM_028979	2.1228	0.0330027
		XM_130125	2.12094	0.0332465
tumor protein D52-like 1	Tpd52l1	NM_009413	2.12066	0.0332777
CD200 antigen	Cd200	NM_010818	2.11848	0.0335901
GRP1 (general receptor for phosphoinositides 1)-associated scaffold protein	Grasp	NM_019518	2.11668	0.0338657
defensin beta 14	Defb14	NM_183026	2.11516	0.0341072
cell adhesion molecule with homology to L1CAM	Chl1	NM_007697	2.11447	0.0341755
F11 receptor	F11r	NM_172647	2.11127	0.0346501
microsomal glutathione S-transferase 1	Mgst1	NM_019946	2.10654	0.0353334
CKLF-like MARVEL transmembrane domain containing 8	Cmtm8	NM_027294	2.10581	0.0354379
colony stimulating factor 2 receptor, alpha, low-affinity (granulocyte-macrophage)	Csf2ra	NM_009970	2.10341	0.0357872
Ly6/Plaur domain containing 3	Lypd3	NM_133743	2.10272	0.0358928
pancreatic polypeptide receptor 1	Ppyr1	NM_008919	2.10167	0.0360282
spermidine/spermine N1-acetyl transferase 1	Sat1	NM_009121	2.10051	0.0361865
cingulin	Cgn	XM_131052	2.09903	0.0364011
epithelial cell adhesion molecule	Epcam	NM_008532	2.09712	0.0366089
sterile alpha motif domain containing 12	Samd12	NM_177225	2.09542	0.036867
glutathione S-transferase, alpha 1 (Ya)	Gsta1	NM_008181	2.09468	0.0369678
		NM_025276	2.09332	0.0371416
serine palmitoyltransferase, long chain base subunit 3	Sptlc3	NM_175467	2.08994	0.0376676
protein tyrosine phosphatase 4a1	Ptp4a1	NM_011200	2.08547	0.0383848
leucine-rich repeats and immunoglobulin-like domains 1	Lrig1	NM_008377	2.07901	0.0393513
ATPase, Ca++ transporting, type 2C, member 2	Atp2c2	XM_486167	2.0761	0.0398809
hyaluronan synthase 3	Has3	NM_008217	2.07548	0.0399671
2',3'-cyclic nucleotide 3' phosphodiesterase	Cnp	NM_009923	2.07322	0.0402633
Ras association (RalGDS/AF-6) domain family (N-terminal) member 7	Rassf7	NM_025886	2.07264	0.0403601
family with sequence similarity 101, member B	Fam101b	XM_203453	2.07248	0.0403736
acid phosphatase 5, tartrate resistant	Acp5	NM_007388	2.0691	0.0408611
ATPase, class II, type 9A	Atp9a	NM_015731	2.06844	0.0409746
glutamate-cysteine ligase, catalytic subunit	Gclc	NM_010295	2.06753	0.0411202
fibroblast growth factor receptor 3	Fgfr3	NM_008010	2.06674	0.0412427
syndecan 1	Sdc1	NM_011519	2.06542	0.0414703
Ras and Rab interactor 2	Rin2	NM_028724	2.0643	0.041624
		NM_146058	2.06261	0.0418926
nuclear protein 1	Nupr1	NM_019738	2.06193	0.0420128
polyamine oxidase (exo-N4-amino)	Paox	NM_153783	2.06142	0.0420997
RIKEN cDNA 2310043J07 gene	2310043J07Rik	XM_485688	2.05915	0.0424878
T-box 1	Tbx1	NM_011532	2.05892	0.0425003
		CC799012	2.05823	0.042547
pleckstrin homology domain containing, family F (with FYVE domain) member 2	Plekhf2	NM_175175	2.05809	0.0425565
lysophosphatidylcholine acyltransferase 2	Lpcat2	NM_173014	2.05749	0.0426596
RIKEN cDNA 1810007E14 gene	1810007E14Rik	NM_025308	2.05709	0.0427088
leucine-rich repeat-containing G protein-coupled receptor 6	Lgr6	XM_283647	2.0534	0.0433566
		XM_283964	2.05321	0.0433671
carboxypeptidase M	Cpm	XM_125830	2.05087	0.043764
glucosaminyl (N-acetyl) transferase 2, I-branching enzyme	Gcnt2	NM_008105	2.05049	0.0438073
amyloid beta (A4) precursor protein	App	AY267348	2.04926	0.0440495
sortilin-related VPS10 domain containing receptor 2	Sorcs2	NM_030889	2.04882	0.0441049
endothelin converting enzyme 1	Ece1	NM_199307	2.04264	0.0452063
chemokine (C-X-C motif) ligand 16	Cxcl16	NM_023158	2.04185	0.0453186
basic helix-loop-helix family, member e40	Bhlhe40	NM_011498	2.04133	0.0454127
dual oxidase 1	Duox1	XM_130483	2.04099	0.0454475
sine oculis-binding protein homolog (Drosophila)	Sobp	NM_175407	2.03976	0.0456193
		XM_484044	2.03872	0.0458078
leukotriene B4 receptor 1	Ltb4r1	NM_008519	2.03654	0.0461518
BCL2-interacting killer	Bik	NM_007546	2.03638	0.0461673
orosomucoid 2	Orm2	NM_011016	2.0359	0.0462535
		XM_489286	2.03285	0.0467343
CD14 antigen	Cd14	NM_009841	2.03224	0.0468511
coronin, actin binding protein 2A	Coro2a	NM_178893	2.03001	0.0472155
tumor necrosis factor receptor superfamily, member 21	Tnfrsf21	NM_178589	2.02991	0.0472155
isocitrate dehydrogenase 1 (NADP+), soluble	Idh1	NM_010497	2.02755	0.0476738
choline/ethanolaminephosphotransferase 1	Cept1	NM_133869	2.02359	0.0484431
Kruppel-like factor 3 (basic)	Klf3	NM_008453	2.02221	0.0487012
P450 (cytochrome) oxidoreductase	Por	NM_008898	2.0215	0.0488088
arachidonate 12-lipoxygenase	Alox12	NM_007440	2.01927	0.0491821
ADAMTS-like 4	Adamtsl4	NM_144899	2.01694	0.0496477
RAS-related C3 botulinum substrate 3	Rac3	NM_133223	2.01644	0.0497247
chemokine (C-C motif) ligand 20	Ccl20	NM_016960	2.01252	0.0504937
dehydrogenase/reductase (SDR family) member 9	Dhrs9	NM_175512	2.01169	0.050651
cadherin 3	Cdh3	NM_007665	2.00588	0.0518336
B-cell CLL/lymphoma 11A (zinc finger protein)	Bcl11a	NM_016707	2.00574	0.0518458
S100 calcium binding protein A16	S100a16	NM_026416	2.00504	0.0519957
RIKEN cDNA 2310030G06 gene	2310030G06Rik	NM_025865	2.00385	0.0522476
solute carrier family 27 (fatty acid transporter), member 2	Slc27a2	NM_011978	2.00129	0.0527129
transmembrane BAX inhibitor motif containing 1	Tmbim1	NM_027154	2.00128	0.0527129
zinc finger protein 52	Zfp52	NM_144515	2.00096	0.0527709
par-3 (partitioning defective 3) homolog (C. elegans)	Pard3	NM_033620	2.00062	0.0528209
low density lipoprotein receptor adaptor protein 1	Ldlrap1	NM_145554	2.00058	0.0528209
integral membrane protein 2B	Itm2b	NM_008410	2.00035	0.0528561
sine oculis-related homeobox 1 homolog (Drosophila)	Six1	NM_009189	1.99995	0.0529346
BCL2-like 14 (apoptosis facilitator)	Bcl2l14	NM_025778	1.99986	0.0529347
transmembrane protein 125	Tmem125	NM_172383	1.99876	0.0531685
intelectin 1 (galactofuranose binding)	Itln1	NM_010584	1.99844	0.0531975
		XM_355539	1.99774	0.0533376
zinc finger protein 809	Zfp809	NM_172763	1.9961	0.0536859
BCL2/adenovirus E1B 19kD interacting protein like	Bnipl	NM_134253	1.99572	0.0537606
Nedd4 family interacting protein 2	Ndfip2	NM_029561	1.99505	0.0539068
epsin 1	Epn1	NM_010147	1.99497	0.0539068
coxsackie virus and adenovirus receptor	Cxadr	NM_009988	1.99422	0.0540538
lipopolysaccharide binding protein	Lbp	NM_008489	1.99227	0.054464
sema domain, immunoglobulin domain (Ig), short basic domain, secreted, (semaphorin) 3D	Sema3d	NM_028882	1.99008	0.0548961
ATPase, Na+/K+ transporting, beta 1 polypeptide	Atp1b1	NM_009721	1.98982	0.0549005
UDP-Gal:betaGlcNAc beta 1,4-galactosyltransferase, polypeptide 3	B4galt3	NM_020579	1.98979	0.0549005
protocadherin 1	Pcdh1	NM_029357	1.98879	0.0551401
RIKEN cDNA 2400003C14 gene	2400003C14Rik	NM_028018	1.98787	0.055243
hydroxysteroid (17-beta) dehydrogenase 2	Hsd17b2	NM_008290	1.98196	0.0564769
PYD and CARD domain containing	Pycard	NM_023258	1.97885	0.0571239
agrin	Agrn	NM_021604	1.97831	0.057246
dermokine	Dmkn	NM_028618	1.97663	0.0576533
RIKEN cDNA D230014K01 gene	D230014K01Rik	NM_172573	1.974	0.0580907
cytokine-dependent hematopoietic cell linker	Clnk	NM_013748	1.97325	0.0582193
family with sequence similarity 53, member B	Fam53b	NM_175268	1.97228	0.058423
chromatin modifying protein 1B	Chmp1b	NM_024190	1.96902	0.0590984
melanophilin	Mlph	NM_053015	1.96667	0.0596053
CD151 antigen	Cd151	NM_009842	1.96552	0.059858
beta-gamma crystallin domain containing 3	Crybg3	NM_174848	1.96132	0.0608238
prostaglandin-endoperoxide synthase 2	Ptgs2	NM_011198	1.96063	0.0609968
		NM_029627	1.95479	0.0623815
glutathione S-transferase kappa 1	Gstk1	NM_029555	1.95427	0.0625004
keratin 16	Krt16	NM_008470	1.95319	0.0626459
phorbol-12-myristate-13-acetate-induced protein 1	Pmaip1	NM_021451	1.95293	0.0626975
eyes absent 2 homolog (Drosophila)	Eya2	NM_010165	1.94838	0.0638061
GIPC PDZ domain containing family, member 2	Gipc2	NM_016867	1.94831	0.0638061
growth hormone	Gh	NM_008117	1.94741	0.064049
ecotropic viral integration site 1	Evi1	NM_007963	1.94592	0.0644422
ring finger protein 43	Rnf43	NM_172448	1.94448	0.0648237
cytochrome b-245, beta polypeptide	Cybb	NM_007807	1.94373	0.0650252
G protein-coupled receptor 160	Gpr160	XM_130823	1.94302	0.0651359
cytokine receptor-like factor 1	Crlf1	NM_018827	1.94289	0.0651492
RIKEN cDNA 1810031K17 gene	1810031K17Rik	NM_026977	1.9424	0.0652201
phospholipase C, epsilon 1	Plce1	NM_019588	1.94136	0.0654066
protein tyrosine phosphatase, receptor type, G	Ptprg	NM_008981	1.94095	0.0654791
aquaporin 2	Aqp2	NM_009699	1.94017	0.065663
		NM_010142	1.93993	0.0657096
CAP, adenylate cyclase-associated protein, 2 (yeast)	Cap2	NM_026056	1.93717	0.0662942
aryl-hydrocarbon receptor	Ahr	NM_013464	1.93437	0.0669746
KRAB-A domain containing 1	Krba1	NM_133922	1.93298	0.0673257
sodium channel, nonvoltage-gated 1 alpha	Scnn1a	NM_011324	1.93184	0.0675776
eukaryotic translation initiation factor 4, gamma 2	Eif4g2	NM_013507	1.92988	0.0680837
ArfGAP with RhoGAP domain, ankyrin repeat and PH domain 2	Arap2	XM_132099	1.92748	0.0686831
mitogen-activated protein kinase-activated protein kinase 3	Mapkapk3	NM_178907	1.92483	0.0693357
		NM_198678	1.92133	0.0701622
alcohol dehydrogenase 1 (class I)	Adh1	NM_007409	1.91955	0.0706565
solute carrier family 6 (neurotransmitter transporter), member 14	Slc6a14	NM_020049	1.91594	0.0715897
mucin 5, subtype B, tracheobronchial	Muc5b	NM_028801	1.91473	0.0717723
coiled-coil domain containing 68	Ccdc68	NM_201362	1.91464	0.0717723
testis expressed gene 15	Tex15	NM_031374	1.91463	0.0717723
hairy and enhancer of split 1 (Drosophila)	Hes1	NM_008235	1.91451	0.0717824
		XM_489155	1.91284	0.072224
dynein light chain Tctex-type 3	Dynlt3	NM_025975	1.90995	0.0731036
CD24a antigen	Cd24a	NM_009846	1.90978	0.0731331
NADPH oxidase organizer 1	Noxo1	NM_027988	1.90695	0.0739704
CD44 antigen	Cd44	NM_009851	1.90484	0.0745165
CD44 antigen	Cd44	NM_009851	1.90119	0.0755393
B-cell leukemia/lymphoma 6	Bcl6	NM_009744	1.90087	0.0755908
UDP glucuronosyltransferase 1 family, polypeptide A6B	Ugt1a6b	NM_201410	1.89984	0.0758902
caveolin 2	Cav2	NM_016900	1.89647	0.0768896
B-box and SPRY domain containing	Bspry	NM_138653	1.89592	0.0770235
G protein-coupled receptor 56	Gpr56	NM_018882	1.89384	0.0776682
tight junction protein 2	Tjp2	NM_011597	1.89116	0.0783514
aquaporin 4	Aqp4	NM_009700	1.88819	0.0792943
suppression of tumorigenicity 5	St5	NM_001001326	1.88576	0.0799412
protein phosphatase 1 (formerly 2C)-like	Ppm1l	NM_178726	1.8855	0.0799961
homeo box A2	Hoxa2	NM_010451	1.88471	0.0801938
gap junction protein, beta 4	Gjb4	NM_008127	1.88412	0.080326
coiled-coil domain containing 19	Ccdc19	XM_355284	1.88125	0.0810915
		XM_131462	1.88007	0.0814669
ATPase, class II, type 9A	Atp9a	NM_015731	1.87924	0.0816517
ephrin B1	Efnb1	NM_010110	1.87814	0.0819738
haptoglobin	Hp	NM_017370	1.87718	0.0821702
solute carrier family 28 (sodium-coupled nucleoside transporter), member 3	Slc28a3	NM_022317	1.87641	0.0823803
wingless-type MMTV integration site 9A	Wnt9a	NM_139298	1.87629	0.0823803
loricrin	Lor	NM_008508	1.87617	0.0823906
N-sulfoglucosamine sulfohydrolase (sulfamidase)	Sgsh	NM_018822	1.87582	0.0824909
target of myb1-like 1 (chicken)	Tom1l1	AK033712	1.87433	0.0828926
PR domain containing 16	Prdm16	NM_027504	1.87323	0.0832025
RIKEN cDNA 5730508B09 gene	5730508B09Rik	NM_027482	1.87134	0.0837698
family with sequence similarity 3, member C	Fam3c	NM_138587	1.86774	0.0846062
GNAS (guanine nucleotide binding protein, alpha stimulating) complex locus	Gnas	NM_010309	1.86579	0.0852268
RIKEN cDNA A330049M08 gene	A330049M08Rik	NM_145555	1.86472	0.0855406
cytochrome P450, family 3, subfamily a, polypeptide 41A	Cyp3a41a	NM_017396	1.86402	0.0857473
protein kinase C, zeta	Prkcz	NM_008860	1.8636	0.0858772
LIM domain only 4	Lmo4	NM_010723	1.86293	0.0860118
RIKEN cDNA 1700027N10 gene	1700027N10Rik	NM_029338	1.86089	0.0867402
solute carrier family 44, member 3	Slc44a3	NM_145394	1.86001	0.0869877
protease, serine, 12 neurotrypsin (motopsin)	Prss12	NM_008939	1.85955	0.0871354
chitinase 3-like 4	Chi3l4	NM_145126	1.85927	0.0872124
interleukin 13 receptor, alpha 1	Il13ra1	NM_133990	1.8581	0.087605
		XM_134149	1.85719	0.0878972
NHL repeat containing 1	Nhlrc1	NM_175340	1.85548	0.0884336
neuronal PAS domain protein 2	Npas2	NM_008719	1.85394	0.088896
		NM_010081	1.85333	0.0890734
progestin and adipoQ receptor family member VIII	Paqr8	NM_028829	1.8513	0.0897552
RIKEN cDNA 4933403G14 gene	4933403G14Rik	NM_028908	1.8469	0.0912688
cathepsin D	Ctsd	NM_009983	1.84606	0.0914767
transmembrane protein 64	Tmem64	NM_181401	1.84594	0.0914931
UDP glucuronosyltransferase 1 family, polypeptide A6A	Ugt1a6a	NM_145079	1.84456	0.0917949
sulfotransferase family 1B, member 1	Sult1b1	NM_019878	1.84436	0.091831
sine oculis-binding protein homolog (Drosophila)	Sobp	NM_175407	1.84344	0.0920261
splA/ryanodine receptor domain and SOCS box containing 4	Spsb4	NM_145134	1.84276	0.0922341
heat shock protein 8	Hspb8	NM_030704	1.8412	0.0927593
solute carrier family 5 (iodide transporter), member 8	Slc5a8	NM_145423	1.84023	0.0930447
sciellin	Scel	NM_022886	1.83993	0.0930957
cyclin M2	Cnnm2	NM_033569	1.83786	0.0937609
glucosaminyl (N-acetyl) transferase 1, core 2	Gcnt1	NM_010265	1.83537	0.0945632
monooxygenase, DBH-like 1	Moxd1	NM_021509	1.83425	0.0949151
protein phosphatase 1 (formerly 2C)-like	Ppm1l	NM_178726	1.8338	0.0950226
neural precursor cell expressed, developmentally down-regulated gene 9	Nedd9	NM_017464	1.8315	0.0957566
mucin 4	Muc4	NM_080457	1.8301	0.0961231
doublesex and mab-3 related transcription factor 3	Dmrt3	NM_177360	1.82883	0.0964858
carbonic anyhydrase 12	Car12	NM_178396	1.8261	0.0972089
gamma-glutamyl hydrolase	Ggh	NM_010281	1.82594	0.0972431
DNA segment, Chr 3, Brigham & Women's Genetics 0562 expressed	D3Bwg0562e	NM_177664	1.82528	0.0974276
core 1 synthase, glycoprotein-N-acetylgalactosamine 3-beta-galactosyltransferase, 1	C1galt1	NM_052993	1.82528	0.0974276
		NM_021468	1.82498	0.0974877
hyaluronoglucosaminidase 2	Hyal2	NM_010489	1.82436	0.0977186
family with sequence similarity 151, member B	Fam151b	XM_127489	1.82349	0.0980296
chemokine (C-C motif) receptor 5	Ccr5	NM_009917	1.82285	0.0982364
cathepsin D	Ctsd	NM_009983	1.82236	0.0984054
ezrin	Ezr	NM_009510	1.82158	0.0985985
ankyrin repeat and SOCS box-containing 14	Asb14	NM_080856	1.82128	0.0986748
		NM_198678	1.81924	0.0993906
actin filament associated protein 1-like 1	Afap1l1	NM_178928	1.81806	0.0997004
PRAME family member 12	Pramef12	NM_029948	1.81472	0.100854
		NM_001001602	1.81335	0.101226
sperm specific antigen 2	Ssfa2	NM_080558	1.81312	0.101256
leucine-rich repeat-containing G protein-coupled receptor 4	Lgr4	XM_355385	1.81289	0.101326
serine (or cysteine) peptidase inhibitor, clade B (ovalbumin), member 10	Serpinb10	NM_198028	1.81276	0.101349
zinc finger protein 36, C3H type-like 1	Zfp36l1	NM_007564	1.8085	0.102683
cytochrome P450, family 2, subfamily s, polypeptide 1	Cyp2s1	NM_028775	1.80674	0.10331
		NM_175746	1.80458	0.104005
RIKEN cDNA D930014E17 gene	D930014E17Rik	NM_020616	1.80369	0.104293
RIKEN cDNA 2510049I19 gene	2510049I19Rik	NM_026455	1.80089	0.105228
cyclic nucleotide gated channel alpha 3	Cnga3	NM_009918	1.7979	0.106425
TMEM9 domain family, member B	Tmem9b	NM_020050	1.79493	0.107447
RIKEN cDNA 2610528J11 gene	2610528J11Rik	NM_025572	1.79396	0.107756
calcium and integrin binding 1 (calmyrin)	Cib1	NM_011870	1.79279	0.108195
		XM_354755	1.79199	0.108535
twisted gastrulation homolog 1 (Drosophila)	Twsg1	NM_023053	1.78894	0.109657
otopetrin 3	Otop3	XM_126510	1.78709	0.110421
		NM_133220	1.78648	0.110574
transmembrane protease, serine 11d	Tmprss11d	NM_145561	1.78646	0.110574
glycerophosphodiester phosphodiesterase domain containing 5	Gdpd5	NM_201352	1.78382	0.111623
RIKEN cDNA 6330409N04 gene	6330409N04Rik	NM_025697	1.78183	0.112366
neurotrophic tyrosine kinase, receptor, type 2	Ntrk2	NM_008745	1.78115	0.11251
adrenergic receptor, beta 2	Adrb2	NM_007420	1.78095	0.112541
TBC1 domain family, member 8	Tbc1d8	NM_018775	1.7802	0.112821
solute carrier family 45, member 3	Slc45a3	NM_145977	1.779	0.113255
taste receptor, type 2, member 109	Tas2r109	NM_207017	1.77845	0.113448
NLR family member X1	Nlrx1	NM_178420	1.77819	0.113518
achaete-scute complex homolog 3 (Drosophila)	Ascl3	NM_020051	1.7762	0.114252
diacylglycerol kinase, alpha	Dgka	NM_016811	1.77594	0.114307
MARVEL (membrane-associating) domain containing 3	Marveld3	NM_028584	1.77499	0.114621
family with sequence similarity 83, member H	Fam83h	NM_134087	1.77365	0.115172
neural precursor cell expressed, developmentally down-regulated gene 9	Nedd9	NM_017464	1.77334	0.115289
tight junction protein 2	Tjp2	NM_011597	1.7731	0.115367
secreted frizzled-related protein 1	Sfrp1	NM_013834	1.7715	0.116035
protease, serine 27	Prss27	NM_175440	1.7706	0.116312
nuclear receptor subfamily 4, group A, member 1	Nr4a1	NM_010444	1.7683	0.117237
ankyrin repeat domain 6	Ankrd6	NM_080471	1.76736	0.11763
		NM_177857	1.76541	0.118545
		XM_128966	1.76429	0.118997
butyrobetaine (gamma), 2-oxoglutarate dioxygenase 1 (gamma-butyrobetaine hydroxylase)	Bbox1	NM_130452	1.76356	0.119221
transmembrane inner ear	Tmie	NM_146260	1.76343	0.119221
target of myb1-like 2 (chicken)	Tom1l2	NM_153080	1.76277	0.119429
leucine-rich repeat LGI family, member 2	Lgi2	NM_144945	1.76242	0.119478
transmembrane protein 50B	Tmem50b	NM_030018	1.76213	0.119478
cytochrome P450, family 3, subfamily a, polypeptide 13	Cyp3a13	NM_007819	1.76071	0.120089
adaptor protein, phosphotyrosine interaction, PH domain and leucine zipper containing 2	Appl2	NM_145220	1.75514	0.122311
DNA segment, Chr 14, ERATO Doi 449, expressed	D14Ertd449e	NM_025311	1.75513	0.122311
protein phosphatase 1, regulatory (inhibitor) subunit 14c	Ppp1r14c	NM_133485	1.75478	0.122459
calmodulin 4	Calm4	NM_020036	1.75403	0.122733
small G protein signaling modulator 3	Sgsm3	NM_134091	1.75302	0.123178
DNA segment, Chr 14, ERATO Doi 449, expressed	D14Ertd449e	NM_025311	1.74956	0.12457
TMEM9 domain family, member B	Tmem9b	NM_020050	1.74583	0.126156
family with sequence similarity 160, member A1	Fam160a1	NM_172682	1.74428	0.126747
E74-like factor 5	Elf5	NM_010125	1.74411	0.126796
neuroblastoma, suppression of tumorigenicity 1	Nbl1	NM_008675	1.74201	0.12781
ubiquitin specific peptidase 43	Usp43	NM_173754	1.74169	0.127921
mitochondrial ubiquitin ligase activator of NFKB 1	Mul1	NM_026689	1.7408	0.128224
coxsackie virus and adenovirus receptor	Cxadr	NM_009988	1.74053	0.128287
		XM_284044	1.73987	0.128608
collagen, type IV, alpha 6	Col4a6	NM_053185	1.7395	0.128764
RNA binding motif protein 12B	Rbm12b	NM_028226	1.73714	0.129646
FXYD domain-containing ion transport regulator 6	Fxyd6	NM_022004	1.73524	0.130404
cytochrome b-245, beta polypeptide	Cybb	NM_007807	1.73468	0.130651
cDNA sequence BC004728	BC004728	NM_174992	1.73461	0.130651
phytanoyl-CoA hydroxylase interacting protein	Phyhip	NM_145981	1.73268	0.13133
zinc finger protein 36, C3H type-like 1	Zfp36l1	NM_007564	1.73177	0.131665
kinesin light chain 3	Klc3	NM_146182	1.73023	0.132355
		NM_029627	1.72967	0.132543
glutathione S-transferase, alpha 4	Gsta4	NM_010357	1.72822	0.132938
OCIA domain containing 2	Ociad2	BC044883	1.72644	0.133732
sarcolemma associated protein	Slmap	NM_032008	1.72425	0.134632
RIKEN cDNA 1700016K19 gene	1700016K19Rik	NM_198637	1.72313	0.135225
myxovirus (influenza virus) resistance 1	Mx1	NM_010846	1.71817	0.137304
claudin 10A	Cldn10a	NM_021386	1.71667	0.137957
solute carrier family 35 (CMP-sialic acid transporter), member 1	Slc35a1	NM_011895	1.71618	0.138121
		XM_196478	1.71594	0.138121
serine protease inhibitor, Kunitz type 2	Spint2	NM_011464	1.71424	0.139025
calcium and integrin binding family member 2	Cib2	NM_019686	1.7141	0.139026
serine/threonine kinase 38 like	Stk38l	NM_172734	1.71135	0.140283
serine (or cysteine) peptidase inhibitor, clade B (ovalbumin), member 12	Serpinb12	NM_027971	1.71125	0.140296
phorbol-12-myristate-13-acetate-induced protein 1	Pmaip1	NM_021451	1.7111	0.140344
stomatin	Stom	NM_013515	1.70924	0.141177
cadherin 13	Cdh13	NM_019707	1.70911	0.141212
transmembrane protein 87A	Tmem87a	NM_173734	1.70809	0.141638
RIKEN cDNA C330011K17 gene	C330011K17Rik	NM_177712	1.70739	0.141865
interferon induced transmembrane protein 1	Ifitm1	NM_026820	1.70734	0.141865
epidermal growth factor receptor	Egfr	NM_007912	1.70446	0.143121
amiloride binding protein 1 (amine oxidase, copper-containing)	Abp1	NM_029638	1.70435	0.143121
ALS2 C-terminal like	Als2cl	NM_146228	1.70382	0.14339
		NM_146059	1.7024	0.144066
		XM_203978	1.69968	0.145174
isochorismatase domain containing 2b	Isoc2b	NM_026158	1.69919	0.145297
leucine rich repeat containing 1	Lrrc1	NM_172528	1.69837	0.145705
ezrin	Ezr	NM_009510	1.69761	0.14599
hepsin	Hpn	NM_008281	1.69492	0.147447
cytochrome P450, family 2, subfamily j, polypeptide 6	Cyp2j6	NM_010008	1.69162	0.149346
tight junction protein 2	Tjp2	NM_011597	1.69143	0.149422
villin-like	Vill	NM_011700	1.68987	0.150194
connective tissue growth factor	Ctgf	NM_010217	1.68931	0.150413
periplakin	Ppl	NM_008909	1.68917	0.150413
myosin IB	Myo1b	NM_010863	1.6891	0.150413
signal transducing adaptor family member 2	Stap2	NM_145934	1.68834	0.150658
formin homology 2 domain containing 3	Fhod3	NM_175276	1.6872	0.151284
sestrin 3	Sesn3	NM_030261	1.68694	0.151398
glutathione S-transferase omega 1	Gsto1	NM_010362	1.68214	0.153875
regucalcin	Rgn	NM_009060	1.68207	0.153876
non-metastatic cells 7, protein expressed in (nucleoside-diphosphate kinase)	Nme7	NM_138314	1.68055	0.154563
epithelial membrane protein 2	Emp2	NM_007929	1.67943	0.155095
coactosin-like 1 (Dictyostelium)	Cotl1	NM_028071	1.67854	0.155434
forkhead box N1	Foxn1	NM_008238	1.67827	0.155511
carbonyl reductase 2	Cbr2	NM_007621	1.67781	0.155632
mannosidase 1, alpha	Man1a	NM_008548	1.67779	0.155632
expressed sequence AA986860	AA986860	NM_177604	1.67738	0.15571
phosphatidylinositol glycan anchor biosynthesis, class H	Pigh	NM_029988	1.67488	0.15698
growth arrest specific 6	Gas6	NM_019521	1.67396	0.157402
family with sequence similarity 101, member A	Fam101a	NM_028443	1.67387	0.157415
ectonucleoside triphosphate diphosphohydrolase 5	Entpd5	NM_007647	1.67289	0.15772
ST3 beta-galactoside alpha-2,3-sialyltransferase 4	St3gal4	NM_009178	1.67194	0.158201
RIKEN cDNA 2310007B03 gene	2310007B03Rik	NM_172411	1.6713	0.158473
plasma membrane proteolipid	Pllp	NM_026385	1.6694	0.159388
chemokine (C-C motif) receptor 2	Ccr2	NM_009915	1.66887	0.159589
receptor accessory protein 6	Reep6	NM_139292	1.66851	0.159733
nudix (nucleoside diphosphate linked moiety X)-type motif 18	Nudt18	NM_153136	1.66716	0.160386
fatty acid binding protein 6, ileal (gastrotropin)	Fabp6	NM_008375	1.6647	0.161616
clathrin interactor 1	Clint1	BC004080	1.6609	0.163867
eyes absent 2 homolog (Drosophila)	Eya2	NM_010165	1.66057	0.163949
ralA binding protein 1	Ralbp1	NM_009067	1.65926	0.164556
leucine-rich repeats and immunoglobulin-like domains 3	Lrig3	NM_177152	1.65841	0.164771
lysosomal-associated membrane protein 2	Lamp2	M32017	1.65812	0.1649
ATP-binding cassette, sub-family D (ALD), member 3	Abcd3	NM_008991	1.64945	0.169661
RIKEN cDNA 2810022L02 gene	2810022L02Rik	NM_144882	1.64899	0.169926
		NM_009550	1.64867	0.170049
		XM_486022	1.64819	0.170267
serum/glucocorticoid regulated kinase 1	Sgk1	NM_011361	1.648	0.170267
nicotinate phosphoribosyltransferase domain containing 1	Naprt1	NM_172607	1.64792	0.170273
phospholipid scramblase 1	Plscr1	NM_011636	1.64764	0.170419
aquaporin 5	Aqp5	NM_009701	1.64645	0.170898
src family associated phosphoprotein 2	Skap2	NM_018773	1.64503	0.171586
aldehyde oxidase 1	Aox1	NM_009676	1.64277	0.172922
heparan sulfate 6-O-sulfotransferase 2	Hs6st2	BC037659	1.64057	0.173964
		XM_355846	1.64025	0.174145
tetratricopeptide repeat domain 39A	Ttc39a	NM_153392	1.63996	0.174249
C1q and tumor necrosis factor related protein 4	C1qtnf4	NM_026161	1.63698	0.175458
nucleoredoxin	Nxn	NM_008750	1.63543	0.176201
ajuba	Jub	NM_010590	1.63483	0.17653
lysophospholipase 1	Lypla1	NM_008866	1.63447	0.176712
RIKEN cDNA 5730508B09 gene	5730508B09Rik	NM_027482	1.6342	0.176781
RIKEN cDNA 5730469M10 gene	5730469M10Rik	NM_027464	1.63091	0.178635
adenylosuccinate synthetase, non muscle	Adss	NM_007422	1.62975	0.179323
Yip1 domain family, member 2	Yipf2	NM_138303	1.62887	0.17975
ClpB caseinolytic peptidase B homolog (E. coli)	Clpb	NM_009191	1.62826	0.180043
homocysteine-inducible, endoplasmic reticulum stress-inducible, ubiquitin-like domain member 1	Herpud1	NM_022331	1.62581	0.181433
p21 (CDKN1A)-activated kinase 2	Pak2	NM_177326	1.62515	0.181842
expressed sequence AI428936	AI428936	NM_153577	1.62392	0.182487
DnaJ (Hsp40) homolog, subfamily B, member 1	Dnajb1	NM_018808	1.62218	0.183559
		NM_008662	1.62148	0.183918
neurexin I	Nrxn1	NM_020252	1.62079	0.184371
peptidylglycine alpha-amidating monooxygenase	Pam	NM_013626	1.62053	0.184469
retinitis pigmentosa GTPase regulator interacting protein 1	Rpgrip1	NM_023879	1.61977	0.184923
lymphocyte antigen 96	Ly96	NM_016923	1.61745	0.185973
protein phosphatase 1, regulatory (inhibitor) subunit 3B	Ppp1r3b	NM_177741	1.61692	0.186159
carbonic anhydrase 13	Car13	NM_024495	1.61628	0.186479
kelch domain containing 7A	Klhdc7a	NM_173427	1.61588	0.186728
RIKEN cDNA 4930579E17 gene	4930579E17Rik	NM_178629	1.61535	0.186958
dual specificity phosphatase 6	Dusp6	NM_026268	1.61271	0.188375
shroom family member 3	Shroom3	NM_015756	1.61262	0.188385
		NM_177569	1.61076	0.189267
adenylate cyclase 3	Adcy3	NM_138305	1.61053	0.189335
interferon regulatory factor 6	Irf6	NM_016851	1.60968	0.189826
transforming growth factor, beta receptor II	Tgfbr2	NM_009371	1.60896	0.190107
Ras association (RalGDS/AF-6) domain family (N-terminal) member 9	Rassf9	NM_146240	1.60866	0.190285
aspartate-beta-hydroxylase	Asph	NM_023066	1.60726	0.191027
carboxylesterase 5	Ces5	NM_172759	1.60292	0.193596
abhydrolase domain containing 4	Abhd4	NM_134076	1.60103	0.194587
carboxymethylenebutenolidase-like (Pseudomonas)	Cmbl	NM_181588	1.60018	0.195034
collagen, type IX, alpha 3	Col9a3	NM_009936	1.59998	0.195034
DnaJ (Hsp40) homolog, subfamily C, member 12	Dnajc12	NM_013888	1.59893	0.195578
cathepsin D	Ctsd	NM_009983	1.59825	0.195993
heat shock protein 4 like	Hspa4l	NM_011020	1.59724	0.19662
nuclear factor of kappa light polypeptide gene enhancer in B-cells inhibitor, zeta	Nfkbiz	NM_030612	1.59703	0.196732
RIKEN cDNA 2900026A02 gene	2900026A02Rik	NM_172884	1.59688	0.196793
podoplanin	Pdpn	NM_010329	1.596	0.197158
Jun oncogene	Jun	NM_010591	1.59558	0.197316
homeo box B3	Hoxb3	NM_010458	1.59354	0.198551
nuclear receptor subfamily 2, group C, member 1	Nr2c1	NM_011629	1.59339	0.198614
DEAD (Asp-Glu-Ala-Asp) box polypeptide 5	Ddx5	NM_007840	1.59149	0.199788
zinc finger protein 282	Zfp282	NM_146175	1.59078	0.200132
		XM_110239	1.5907	0.200139
purinergic receptor P2Y, G-protein coupled, 5	P2ry5	NM_175116	1.58965	0.200807
thiosulfate sulfurtransferase, mitochondrial	Tst	NM_009437	1.58862	0.201458
low density lipoprotein receptor	Ldlr	NM_010700	1.58804	0.201868
sterol O-acyltransferase 1	Soat1	NM_009230	1.58697	0.202504
iduronate 2-sulfatase	Ids	NM_010498	1.58373	0.204501
naked cuticle 2 homolog (Drosophila)	Nkd2	NM_028186	1.5834	0.204712
uroplakin 2	Upk2	NM_009476	1.58227	0.20529
solute carrier family 8 (sodium/calcium exchanger), member 1	Slc8a1	NM_011406	1.58196	0.205487
interferon induced transmembrane protein 1	Ifitm1	NM_026820	1.58073	0.206209
lethal giant larvae homolog 2 (Drosophila)	Llgl2	NM_145438	1.57789	0.207793
cyclin-dependent kinase inhibitor 1C (P57)	Cdkn1c	NM_009876	1.57631	0.208699
RIKEN cDNA 2810022L02 gene	2810022L02Rik	NM_144882	1.57584	0.209029
cathepsin D	Ctsd	NM_009983	1.57493	0.209607
proline rich 15	Prr15	NM_030024	1.57354	0.210411
cardiotrophin 1	Ctf1	NM_007795	1.57309	0.210622
RAB19, member RAS oncogene family	Rab19	NM_011226	1.5726	0.210911
desmocollin 3	Dsc3	NM_007882	1.57165	0.211475
potassium channel tetramerisation domain containing 15	Kctd15	NM_146188	1.57037	0.212309
protein phosphatase 1, catalytic subunit, beta isoform	Ppp1cb	NM_172707	1.56956	0.212703
patatin-like phospholipase domain containing 8	Pnpla8	NM_026164	1.56906	0.212951
progestin and adipoQ receptor family member VIII	Paqr8	NM_028829	1.56709	0.214423
family with sequence similarity 3, member C	Fam3c	NM_138587	1.56584	0.215182
involucrin	Ivl	NM_008412	1.56543	0.215478
nudix (nucleoside diphosphate linked moiety X)-type motif 14	Nudt14	NM_025399	1.56458	0.215902
InaD-like (Drosophila)	Inadl	NM_172696	1.56406	0.216289
NIMA (never in mitosis gene a)-related expressed kinase 5	Nek5	NM_177898	1.56307	0.216855
CD44 antigen	Cd44	NM_009851	1.56224	0.217426
ornithine aminotransferase	Oat	NM_016978	1.56189	0.217587
transient receptor potential cation channel, subfamily C, member 4	Trpc4	NM_016984	1.56126	0.21781
aldehyde dehydrogenase family 6, subfamily A1	Aldh6a1	NM_134042	1.55902	0.219015
UDP glucuronosyltransferase 1 family, polypeptide A6A	Ugt1a6a	NM_145079	1.55596	0.220794
zinc finger, CCCH-type with G patch domain	Zgpat	NM_144894	1.55496	0.221398
phorbol-12-myristate-13-acetate-induced protein 1	Pmaip1	NM_021451	1.55292	0.222926
G protein-coupled receptor, family C, group 5, member A	Gprc5a	NM_181444	1.55168	0.223706
mediator complex subunit 24	Med24	NM_011869	1.5505	0.224487
prickle homolog 3 (Drosophila)	Prickle3	NM_175097	1.55045	0.224487
transmembrane protein 77	Tmem77	NM_026013	1.54962	0.225092
zinc finger protein 422	Zfp422	NM_026057	1.54898	0.22536
RAB17, member RAS oncogene family	Rab17	NM_008998	1.54866	0.22558
hook homolog 2 (Drosophila)	Hook2	NM_133255	1.54839	0.225698
coiled-coil domain containing 120	Ccdc120	NM_207202	1.54825	0.225722
G protein-coupled receptor 177	Gpr177	NM_026582	1.548	0.225805
cortactin	Cttn	NM_007803	1.54696	0.22651
RNA binding motif protein 35b	Rbm35b	NM_176838	1.54693	0.22651
major facilitator superfamily domain containing 6	Mfsd6	NM_133829	1.54541	0.227374
		XM_486022	1.54339	0.228666
regulator of G-protein signaling 12	Rgs12	NM_173402	1.54299	0.22886
T-cell leukemia translocation altered gene	Tcta	NM_133986	1.54068	0.23043
transmembrane channel-like gene family 6	Tmc6	NM_145439	1.5405	0.23053
CUB domain containing protein 1	Cdcp1	NM_133974	1.53865	0.231763
retinoblastoma binding protein 9	Rbbp9	NM_015754	1.53698	0.2329
tumor protein D52	Tpd52	NM_009412	1.53482	0.234537
cadherin 13	Cdh13	NM_019707	1.53322	0.235861
kinesin light chain 3	Klc3	NM_146182	1.53291	0.236026
microtubule-associated protein 1 light chain 3 alpha	Map1lc3a	NM_025735	1.53143	0.23684
transmembrane protein 2	Tmem2	NM_031997	1.53064	0.237428
E74-like factor 1	Elf1	NM_007920	1.5294	0.238433
angiotensin II, type I receptor-associated protein	Agtrap	NM_009642	1.52781	0.239466
proteasome (prosome, macropain) 26S subunit, ATPase, 4	Psmc4	NM_011874	1.52444	0.241842
pleckstrin homology domain containing, family A member 5	Plekha5	NM_144920	1.52429	0.241846
protein tyrosine phosphatase, receptor type, K	Ptprk	NM_008983	1.52266	0.243113
high mobility group nucleosomal binding domain 3	Hmgn3	NM_026122	1.52255	0.243159
RNA binding motif protein 12	Rbm12	NM_170598	1.51994	0.244964
RIKEN cDNA 1810014F10 gene	1810014F10Rik	NM_026928	1.51988	0.244964
V-set domain containing T cell activation inhibitor 1	Vtcn1	NM_178594	1.5174	0.246668
zinc finger protein 362	Zfp362	XM_131700	1.51624	0.247454
Ras association (RalGDS/AF-6) domain family (N-terminal) member 7	Rassf7	NM_025886	1.51583	0.247774
Meis homeobox 1	Meis1	NM_010789	1.51565	0.247886
Rhesus blood group-associated B glycoprotein	Rhbg	NM_021375	1.51553	0.247936
transient receptor potential cation channel, subfamily M, member 3	Trpm3	NM_177341	1.51458	0.248455
transmembrane protein 50B	Tmem50b	NM_030018	1.5142	0.248638
dual specificity phosphatase 6	Dusp6	NM_026268	1.51321	0.249134
GPRIN family member 3	Gprin3	NM_183183	1.51273	0.249461
Kruppel-like factor 5	Klf5	NM_009769	1.51233	0.249718
tripartite motif-containing 62	Trim62	NM_178110	1.51121	0.250408
		NM_030007	1.51039	0.250817
cAMP responsive element binding protein 3-like 4	Creb3l4	NM_030080	1.50911	0.25166
mitogen-activated protein kinase 12	Mapk12	NM_013871	1.50901	0.25169
protocadherin 1	Pcdh1	NM_029357	1.50697	0.253393
esterase D/formylglutathione hydrolase	Esd	NM_016903	1.50372	0.255768
polyamine oxidase (exo-N4-amino)	Paox	NM_153783	1.50372	0.255768
synaptotagmin-like 1	Sytl1	NM_031393	1.49966	0.258699
synaptotagmin VIII	Syt8	NM_018802	1.49958	0.25871
interleukin 1 receptor-like 2	Il1rl2	NM_133193	1.49912	0.25897
SH3 domain binding glutamic acid-rich protein like 2	Sh3bgrl2	NM_172507	1.49836	0.259587
FXYD domain-containing ion transport regulator 2	Fxyd2	NM_052823	1.49797	0.259843
WNK lysine deficient protein kinase 4	Wnk4	NM_175638	1.49675	0.260527
collagen, type IV, alpha 6	Col4a6	NM_053185	1.49619	0.260834
three prime repair exonuclease 2	Trex2	NM_011907	1.4941	0.262171
transforming growth factor, beta receptor II	Tgfbr2	NM_009371	1.49377	0.26237
arginyl aminopeptidase (aminopeptidase B)	Rnpep	NM_145417	1.49358	0.262496
nuclear receptor interacting protein 1	Nrip1	NM_173440	1.49292	0.263034
nuclear factor I/B	Nfib	BC014290	1.49284	0.263034
mitogen-activated protein kinase 9	Mapk9	NM_016961	1.49241	0.263268
zinc finger and BTB domain containing 33	Zbtb33	NM_020256	1.49188	0.263665
solute carrier family 6 (neurotransmitter transporter, glycine), member 9	Slc6a9	NM_008135	1.49175	0.263726
four jointed box 1 (Drosophila)	Fjx1	NM_010218	1.49119	0.264157
potassium voltage-gated channel, subfamily Q, member 1	Kcnq1	NM_008434	1.48918	0.265611
rhophilin, Rho GTPase binding protein 1	Rhpn1	NM_008164	1.48813	0.266364
sema domain, immunoglobulin domain (Ig), transmembrane domain (TM) and short cytoplasmic domain, (semaphorin) 4B	Sema4b	NM_013659	1.48807	0.266364
UDP-Gal:betaGlcNAc beta 1,3-galactosyltransferase, polypeptide 2	B3galt2	NM_020025	1.48759	0.266713
prostaglandin D2 synthase 2, hematopoietic	Ptgds2	NM_019455	1.48641	0.267634
cysteine conjugate-beta lyase 1	Ccbl1	NM_172404	1.48637	0.267634
Rho guanine nucleotide exchange factor (GEF) 19	Arhgef19	NM_172520	1.486	0.267852
von Willebrand factor A domain containing 5A	Vwa5a	NM_172767	1.48564	0.268146
pantothenate kinase 1	Pank1	NM_023792	1.48352	0.269699
nucleoredoxin	Nxn	NM_008750	1.48253	0.270374
		XM_134711	1.48078	0.271819
calcium binding protein 39	Cab39	NM_133781	1.48015	0.272258
5',3'-nucleotidase, cytosolic	Nt5c	NM_015807	1.47995	0.2724
factor 8-associated gene A	F8a	NM_007978	1.47748	0.274546
zinc finger and BTB domain containing 7a	Zbtb7a	NM_010731	1.47724	0.274634
Tax1 (human T-cell leukemia virus type I) binding protein 3	Tax1bp3	NM_029564	1.47702	0.274726
regulator of G-protein signaling 12	Rgs12	NM_173402	1.4769	0.274763
frizzled homolog 8 (Drosophila)	Fzd8	NM_008058	1.4759	0.27536
rhophilin, Rho GTPase binding protein 2	Rhpn2	NM_027897	1.47589	0.27536
adducin 3 (gamma)	Add3	NM_013758	1.47578	0.275397
kelch-like 9 (Drosophila)	Klhl9	NM_172871	1.47416	0.276743
RIKEN cDNA 6430573F11 gene	6430573F11Rik	NM_176952	1.47312	0.277491
glypican 2 (cerebroglycan)	Gpc2	NM_172412	1.47311	0.277491
KN motif and ankyrin repeat domains 1	Kank1	NM_181404	1.4727	0.277785
serine (or cysteine) peptidase inhibitor, clade G, member 1	Serping1	NM_009776	1.47076	0.27913
hairy and enhancer of split 6 (Drosophila)	Hes6	NM_019479	1.46876	0.28067
glutaminyl-peptide cyclotransferase (glutaminyl cyclase)	Qpct	XM_128770	1.4687	0.28067
Iroquois related homeobox 5 (Drosophila)	Irx5	NM_018826	1.46805	0.281214
		XM_289703	1.46536	0.28309
MON1 homolog A (yeast)	Mon1a	NM_028369	1.46492	0.283487
retinoblastoma binding protein 9	Rbbp9	NM_015754	1.46459	0.283764
a disintegrin and metallopeptidase domain 10	Adam10	NM_007399	1.46262	0.284968
		NM_001002268	1.46185	0.285651
protein phosphatase 1, regulatory (inhibitor) subunit 9A	Ppp1r9a	NM_181595	1.46045	0.286589
frizzled homolog 6 (Drosophila)	Fzd6	NM_008056	1.46029	0.28663
transcription factor AP-2, alpha	Tcfap2a	NM_011547	1.45777	0.288361
orosomucoid 1	Orm1	NM_008768	1.45662	0.28924
nuclear factor, erythroid derived 2, like 2	Nfe2l2	NM_010902	1.45628	0.28943
sterol regulatory element binding transcription factor 1	Srebf1	NM_011480	1.45374	0.291216
elongation of very long chain fatty acids (FEN1/Elo2, SUR4/Elo3, yeast)-like 4	Elovl4	NM_148941	1.45086	0.293857
solute carrier family 6 (neurotransmitter transporter, taurine), member 6	Slc6a6	NM_009320	1.44961	0.295076
protein kinase C, eta	Prkch	NM_008856	1.44901	0.295455
		XM_486185	1.44791	0.296386
serine (or cysteine) peptidase inhibitor, clade B, member 2	Serpinb2	NM_011111	1.44609	0.297535
		XM_488734	1.44552	0.29794
basal cell adhesion molecule	Bcam	NM_020486	1.44533	0.298014
zinc finger protein 764	Zfp764	NM_146203	1.44457	0.298499
Fas (TNFRSF6)-associated via death domain	Fadd	NM_010175	1.44386	0.299209
RIKEN cDNA 4933427D06 gene	4933427D06Rik	NM_175017	1.44316	0.29977
rho/rac guanine nucleotide exchange factor (GEF) 18	Arhgef18	NM_133962	1.44303	0.299774
cathepsin D	Ctsd	NM_009983	1.44286	0.299888
Rho guanine nucleotide exchange factor (GEF) 12	Arhgef12	NM_027144	1.4417	0.300961
lymphocyte antigen 6 complex, locus G6C	Ly6g6c	NM_023463	1.43936	0.303129
peptidylglycine alpha-amidating monooxygenase	Pam	NM_013626	1.43864	0.303757
period homolog 2 (Drosophila)	Per2	NM_011066	1.43762	0.304502
CDC42 binding protein kinase gamma (DMPK-like)	Cdc42bpg	XM_140553	1.43762	0.304502
engulfment and cell motility 3, ced-12 homolog (C. elegans)	Elmo3	NM_172760	1.43738	0.304627
DnaJ (Hsp40) homolog, subfamily B, member 9	Dnajb9	NM_013760	1.43709	0.304879
methyltransferase like 3	Mettl3	NM_019721	1.43606	0.305606
coenzyme Q10 homolog B (S. cerevisiae)	Coq10b	NM_026424	1.43488	0.306643
myc induced nuclear antigen	Mina	NM_025910	1.43335	0.307644
elongation factor RNA polymerase II-like 3	Ell3	NM_145973	1.43254	0.308203
cytochrome P450, family 26, subfamily b, polypeptide 1	Cyp26b1	NM_175475	1.43099	0.309534
Bernardinelli-Seip congenital lipodystrophy 2 homolog (human)	Bscl2	NM_008144	1.43064	0.30969
piccolo (presynaptic cytomatrix protein)	Pclo	NM_011995	1.4303	0.309779
solute carrier family 46, member 1	Slc46a1	NM_026740	1.43021	0.309779
fucosyltransferase 4	Fut4	NM_010242	1.42899	0.310869
homeo box B2	Hoxb2	NM_134032	1.42892	0.310869
		NM_001004364	1.42791	0.311592
Kruppel-like factor 12	Klf12	NM_010636	1.42772	0.311736
		XM_203404	1.42748	0.311835
transmembrane protein 50B	Tmem50b	NM_030018	1.42655	0.312572
transglutaminase 1, K polypeptide	Tgm1	NM_019984	1.425	0.313887
interleukin 28 receptor alpha	Il28ra	NM_174851	1.42495	0.313887
src homology 2 domain-containing transforming protein B	Shb	XM_131399	1.42337	0.315473
RAB6, member RAS oncogene family	Rab6	BC019118	1.4231	0.315713
tetraspanin 14	Tspan14	NM_145928	1.42279	0.315924
RIKEN cDNA 2210020M01 gene	2210020M01Rik	NM_183259	1.42158	0.316951
golgi membrane protein 1	Golm1	NM_027307	1.4206	0.31784
RIKEN cDNA 1810019J16 gene	1810019J16Rik	NM_133707	1.42031	0.317986
cathepsin F	Ctsf	NM_019861	1.4199	0.318272
pleckstrin homology domain containing, family F (with FYVE domain) member 2	Plekhf2	NM_175175	1.41957	0.318546
biphenyl hydrolase-like (serine hydrolase, breast epithelial mucin-associated antigen)	Bphl	NM_026512	1.41913	0.318909
abl-interactor 1	Abi1	NM_007380	1.41872	0.319154
Rho GTPase-activating protein	Grit	NM_177379	1.41868	0.319154
transmembrane protein 40	Tmem40	NM_144805	1.41767	0.320029
		NC_001499	1.41755	0.320091
pleckstrin homology domain containing, family A (phosphoinositide binding specific) member 1	Plekha1	NM_133942	1.41694	0.320532
serine (or cysteine) peptidase inhibitor, clade A (alpha-1 antiproteinase, antitrypsin), member 9	Serpina9	NM_027997	1.41468	0.322502
		NM_181587	1.41466	0.322502
solute carrier family 1 (glial high affinity glutamate transporter), member 3	Slc1a3	NM_148938	1.41455	0.322566
zinc finger and BTB domain containing 1	Zbtb1	NM_178744	1.41415	0.322852
F-box protein 34	Fbxo34	NM_030236	1.41411	0.322852
regulatory solute carrier protein, family 1, member 1	Rsc1a1	NM_023544	1.41393	0.322989
coatomer protein complex, subunit gamma 2	Copg2	NM_017478	1.40958	0.327064
hook homolog 1 (Drosophila)	Hook1	NM_030014	1.40946	0.327134
histidine acid phosphatase domain containing 2A	Hisppd2a	NM_178795	1.40661	0.329473
N-acetylglucosamine-1-phosphotransferase, gamma subunit	Gnptg	NM_172529	1.40608	0.329889
ectonucleoside triphosphate diphosphohydrolase 5	Entpd5	NM_007647	1.40503	0.330911
interferon regulatory factor 1	Irf1	NM_008390	1.40402	0.331783
DENN/MADD domain containing 4B	Dennd4b	NM_201407	1.40398	0.331783
CD9 antigen	Cd9	NM_007657	1.40121	0.334281
BTB (POZ) domain containing 3	Btbd3	NM_145534	1.39927	0.336239
LIM motif-containing protein kinase 2	Limk2	AB005132	1.39752	0.33783
RIKEN cDNA 2610019F03 gene	2610019F03Rik	NM_173744	1.39726	0.337985
MAP/microtubule affinity-regulating kinase 1	Mark1	NM_145515	1.39696	0.337985
copine III	Cpne3	NM_027769	1.39662	0.338317
ubiquitin C	Ubc	NM_019639	1.39651	0.338381
bone morphogenetic protein 5	Bmp5	NM_007555	1.39493	0.33989
GRAM domain containing 3	Gramd3	NM_026240	1.39488	0.33989
solute carrier family 7 (cationic amino acid transporter, y+ system), member 4	Slc7a4	NM_144852	1.39322	0.3414
RNA polymerase II associated protein 2	Rpap2	NM_144911	1.39293	0.341675
cytochrome P450, family 3, subfamily a, polypeptide 41A	Cyp3a41a	NM_017396	1.3921	0.342234
ubiquitin C	Ubc	NM_019639	1.39138	0.342666
solute carrier family 12, member 7	Slc12a7	NM_011390	1.39044	0.343438
N-acetylglucosamine-1-phosphotransferase, gamma subunit	Gnptg	NM_172529	1.39028	0.343479
tetraspanin 33	Tspan33	NM_146173	1.38972	0.343789
a disintegrin-like and metallopeptidase (reprolysin type) with thrombospondin type 1 motif, 15	Adamts15	XM_134720	1.38912	0.344256
sphingomyelin synthase 2	Sgms2	NM_028943	1.3891	0.344256
PQ loop repeat containing 1	Pqlc1	NM_025861	1.38776	0.34529
coactivator-associated arginine methyltransferase 1	Carm1	NM_021531	1.38527	0.347683
microtubule associated serine/threonine kinase family member 4	Mast4	XM_283179	1.38501	0.347914
glycosyltransferase 28 domain containing 2	Glt28d2	NM_177130	1.38443	0.348169
endoplasmic reticulum (ER) to nucleus signalling 2	Ern2	NM_012016	1.38441	0.348169
aftiphilin	Aftph	NM_181411	1.38385	0.348608
glutathione S-transferase, mu 2	Gstm2	NM_008183	1.38352	0.348858
zinc finger protein 612	Zfp612	NM_175480	1.38325	0.349111
glycerol kinase	Gyk	NM_008194	1.38191	0.35047
		NM_012059	1.38087	0.351391
annexin A7	Anxa7	NM_009674	1.38048	0.351582
		NM_028111	1.3797	0.352088
coiled-coil-helix-coiled-coil-helix domain containing 4	Chchd4	NM_133928	1.37919	0.352421
immunoglobulin superfamily, member 10	Igsf10	XM_143254	1.37862	0.352908
sulfotransferase family 1A, phenol-preferring, member 1	Sult1a1	NM_133670	1.37767	0.353863
platelet-activating factor acetylhydrolase 2	Pafah2	NM_133880	1.377	0.354617
protein phosphatase 1 (formerly 2C)-like	Ppm1l	NM_178726	1.37688	0.354692
delta/notch-like EGF-related receptor	Dner	NM_152915	1.37576	0.355724
vasodilator-stimulated phosphoprotein	Vasp	NM_009499	1.37556	0.355895
family with sequence similarity 161, member B	Fam161b	NM_172581	1.37533	0.356026
aldehyde dehydrogenase 3 family, member B2	Aldh3b2	XM_129134	1.37485	0.356404
		NM_133220	1.37464	0.356446
dysbindin (dystrobrevin binding protein 1) domain containing 2	Dbndd2	NM_026797	1.3745	0.356491
		M34981	1.37447	0.356491
NFKB activating protein-like	Nkapl	NM_025719	1.37424	0.356511
NADPH oxidase organizer 1	Noxo1	NM_027988	1.37419	0.356511
calmodulin regulated spectrin-associated protein 1	Camsap1	XM_129375	1.37332	0.357409
GIPC PDZ domain containing family, member 1	Gipc1	NM_018771	1.3729	0.357742
hairless	Hr	NM_021877	1.37205	0.358408
5'-nucleotidase domain containing 1	Nt5dc1	NM_176968	1.37145	0.358879
calcium binding protein 39-like	Cab39l	NM_026908	1.37137	0.358879
ubiquitin-like domain containing CTD phosphatase 1	Ublcp1	NM_024475	1.37074	0.359449
lin-7 homolog C (C. elegans)	Lin7c	NM_011699	1.37055	0.359467
heparin-binding EGF-like growth factor	Hbegf	NM_010415	1.36913	0.360649
CD59b antigen	Cd59b	NM_181858	1.36911	0.360649
RIKEN cDNA 1810011O10 gene	1810011O10Rik	NM_026931	1.36847	0.361178
peroxiredoxin 6, related sequence 1	Prdx6-rs1	NM_177256	1.36735	0.362057
calcium and integrin binding family member 2	Cib2	NM_019686	1.36718	0.362121
exocyst complex component 8	Exoc8	NM_198103	1.36651	0.362528
glutamate receptor interacting protein 1	Grip1	NM_028736	1.36472	0.36426
FGF receptor activating protein 1	Frag1	NM_145583	1.36466	0.36426
suppression of tumorigenicity 14 (colon carcinoma)	St14	NM_011176	1.36391	0.364716
RIKEN cDNA 2610018G03 gene	2610018G03Rik	NM_133729	1.36376	0.364716
multiple EGF-like-domains 9	Megf9	NM_172694	1.3635	0.364912
transmembrane and tetratricopeptide repeat containing 2	Tmtc2	NM_177368	1.36137	0.366852
keratin 5	Krt5	NM_027011	1.36126	0.366909
		XM_127279	1.36121	0.366909
WD repeat domain 40B	Wdr40b	NM_178739	1.361	0.366991
von Willebrand factor A domain containing 1	Vwa1	NM_147776	1.36002	0.367901
cadherin 3	Cdh3	NM_007665	1.35916	0.368651
		NM_009550	1.35865	0.369042
interleukin 13 receptor, alpha 2	Il13ra2	NM_008356	1.35807	0.369644
thioredoxin-like 4A	Txnl4a	NM_025299	1.35613	0.371532
S-phase kinase-associated protein 1A	Skp1a	NM_011543	1.35578	0.371758
clathrin interactor 1	Clint1	XM_109767	1.35426	0.373105
zinc finger and BTB domain containing 44	Zbtb44	NM_172765	1.35259	0.374654
RIKEN cDNA 4833439L19 gene	4833439L19Rik	NM_133797	1.35139	0.375685
		NM_001003726	1.35048	0.376402
synaptotagmin XVI	Syt16	NM_172804	1.35031	0.376416
		NM_025953	1.35005	0.376651
RIKEN cDNA A130022J15 gene	A130022J15Rik	NM_175313	1.34953	0.37711
cullin 4A	Cul4a	NM_146207	1.34931	0.37731
oxysterol binding protein-like 5	Osbpl5	NM_024289	1.34682	0.379094
hyaluronoglucosaminidase 2	Hyal2	NM_010489	1.34656	0.379365
nudix (nucleoside diphosphate linked moiety X)-type motif 12	Nudt12	NM_026497	1.34621	0.37974
acetyl-Coenzyme A acyltransferase 1B	Acaa1b	NM_146230	1.34592	0.380033
fibroblast growth factor 13	Fgf13	NM_010200	1.34582	0.380033
kinesin light chain 4	Klc4	NM_029091	1.34512	0.380546
regulator of G-protein signaling 5	Rgs5	NM_009063	1.34458	0.380953
grainyhead-like 2 (Drosophila)	Grhl2	NM_026496	1.3441	0.381356
solute carrier family 22 (organic cation transporter), member 18	Slc22a18	NM_008767	1.34381	0.381574
Kruppel-like factor 6	Klf6	NM_011803	1.34353	0.381867
acyl-CoA synthetase medium-chain family member 3	Acsm3	NM_016870	1.34331	0.381923
pre B-cell leukemia transcription factor 3	Pbx3	NM_016768	1.34288	0.382259
		NM_012059	1.34262	0.382294
RIKEN cDNA 5830457O10 gene	5830457O10Rik	NM_145412	1.34119	0.38372
		NM_207205	1.34107	0.383805
RIKEN cDNA 3632451O06 gene	3632451O06Rik	NM_026142	1.33909	0.385482
activin A receptor, type II-like 1	Acvrl1	NM_009612	1.33651	0.388165
dual specificity phosphatase 16	Dusp16	NM_130447	1.3365	0.388165
		NM_133220	1.33597	0.38879
integrin alpha 9	Itga9	NM_133721	1.33565	0.389145
GrpE-like 2, mitochondrial	Grpel2	NM_021296	1.3346	0.389924
BTB (POZ) domain containing 3	Btbd3	NM_145534	1.33449	0.389985
macrophage stimulating 1 receptor (c-met-related tyrosine kinase)	Mst1r	NM_009074	1.33331	0.391103
glutamate receptor, ionotropic, AMPA3 (alpha 3)	Gria3	NM_016886	1.33295	0.391335
coiled-coil domain containing 103	Ccdc103	XM_126497	1.3329	0.391335
jumonji domain containing 8	Jmjd8	NM_028101	1.33196	0.391893
zinc finger protein 629	Zfp629	NM_177226	1.33083	0.392763
cAMP-regulated phosphoprotein 19	Arpp19	NM_021548	1.32968	0.393933
		XM_148353	1.32928	0.39436
CUB and Sushi multiple domains 1	Csmd1	NM_053171	1.32786	0.395761
		NM_010573	1.3275	0.396021
MAD homolog 1 (Drosophila)	Smad1	NM_008539	1.32621	0.397299
meiosis expressed gene 1	Meig1	NM_008579	1.32582	0.397594
		NC_001846	1.32542	0.397897
zinc fingers and homeoboxes 2	Zhx2	NM_199449	1.32482	0.398267
glucosaminyl (N-acetyl) transferase 1, core 2	Gcnt1	NM_173442	1.3248	0.398267
lysophospholipase 2	Lypla2	NM_011942	1.32176	0.40155
zinc finger, AN1-type domain 5	Zfand5	NM_009551	1.31841	0.405397
BCL2-associated athanogene 3	Bag3	NM_013863	1.3183	0.405403
RIKEN cDNA 9030612E09 gene	9030612E09Rik	NM_172419	1.31794	0.405684
transmembrane protein 54	Tmem54	NM_025452	1.31785	0.405736
		XM_484305	1.31773	0.405816
heme binding protein 2	Hebp2	NM_019487	1.31744	0.406143
nuclear factor of activated T-cells, cytoplasmic, calcineurin-dependent 2 interacting protein	Nfatc2ip	NM_010900	1.31725	0.406308
suppressor of variegation 3-9 homolog 2 (Drosophila)	Suv39h2	NM_022724	1.3172	0.406308
cytochrome b-5	Cyb5	NM_025797	1.31694	0.406421
tektin 1	Tekt1	NM_011569	1.31644	0.407036
ring finger protein 13	Rnf13	NM_011883	1.31615	0.407061
ATPase, Na+/K+ transporting, beta 3 polypeptide	Atp1b3	NM_007502	1.31598	0.407061
		XM_486776	1.31378	0.409275
synaptosomal-associated protein 23	Snap23	NM_009222	1.31356	0.409349
STE20-like kinase (yeast)	Slk	NM_009289	1.31344	0.409429
tripartite motif-containing 34	Trim34	NM_030684	1.31326	0.409488
		XM_110498	1.31322	0.409488
transmembrane protein 41B	Tmem41b	NM_153525	1.31196	0.410488
E26 avian leukemia oncogene 2, 3' domain	Ets2	NM_011809	1.31192	0.410488
zinc finger protein 709	Zfp709	NM_145624	1.3116	0.410651
protein phosphatase 1, catalytic subunit, beta isoform	Ppp1cb	NM_172707	1.31152	0.410651
glutathione S-transferase, mu 6	Gstm6	NM_008184	1.31152	0.410651
TGFB-induced factor homeobox 1	Tgif1	NM_009372	1.31072	0.411324
		XM_486197	1.31064	0.411324
		NM_177729	1.3104	0.411324
shisa homolog 2 (Xenopus laevis)	Shisa2	NM_145463	1.3104	0.411324
dual serine/threonine and tyrosine protein kinase	Dstyk	NM_172516	1.30918	0.412544
alkaline ceramidase 3	Acer3	NM_025408	1.306	0.415978
glutamic pyruvic transaminase, soluble	Gpt	NM_182805	1.30592	0.415978
pleckstrin homology domain containing, family B (evectins) member 1	Plekhb1	NM_013746	1.30586	0.415978
		XM_134711	1.30548	0.416364
RIKEN cDNA 4733401H18 gene	4733401H18Rik	NM_023247	1.30529	0.416546
FGF receptor activating protein 1	Frag1	NM_145583	1.30427	0.417493
fibronectin leucine rich transmembrane protein 2	Flrt2	NM_201518	1.30421	0.417493
ajuba	Jub	NM_010590	1.3042	0.417493
fumarylacetoacetate hydrolase domain containing 2A	Fahd2a	NM_029629	1.30416	0.417493
RAB guanine nucleotide exchange factor (GEF) 1	Rabgef1	NM_019983	1.30396	0.417616
pleckstrin homology-like domain, family A, member 3	Phlda3	NM_013750	1.3039	0.417617
RAD51-like 1 (S. cerevisiae)	Rad51l1	NM_009014	1.30174	0.419935
		XM_489178	1.30155	0.42013
phosphatidylinositol transfer protein, cytoplasmic 1	Pitpnc1	NM_145823	1.30105	0.42059
		XM_205556	1.30072	0.420895
protein phosphatase 1, regulatory (inhibitor) subunit 3B	Ppp1r3b	NM_177741	1.30062	0.420952
myxovirus (influenza virus) resistance 1	Mx1	NM_010846	1.30013	0.421414
potassium voltage-gated channel, subfamily Q, member 1	Kcnq1	NM_008434	1.29984	0.421666
		NM_011085	1.29923	0.421802
cathepsin D	Ctsd	NM_009983	1.29898	0.422033
mannosidase, alpha, class 1A, member 2	Man1a2	NM_010763	1.29868	0.422033
myoglobin	Mb	NM_013593	1.29837	0.422268
Eph receptor B1	Ephb1	NM_173447	1.29753	0.423139
G protein-coupled receptor, family C, group 5, member B	Gprc5b	NM_022420	1.29717	0.423407
coiled-coil domain containing 71	Ccdc71	NM_133744	1.29689	0.423642
PTEN induced putative kinase 1	Pink1	NM_026880	1.29634	0.423943
transmembrane protein 2	Tmem2	NM_031997	1.29488	0.425455
Harvey rat sarcoma virus oncogene 1	Hras1	NM_008284	1.29386	0.4265
C-terminal binding protein 2	Ctbp2	AK036479	1.29384	0.4265
coiled-coil domain containing 64B	Ccdc64b	NM_153784	1.29142	0.428703
cellular retinoic acid binding protein II	Crabp2	NM_007759	1.29116	0.428915
integral membrane protein 2B	Itm2b	NM_008410	1.29072	0.429208
carbonic anhydrase 8	Car8	NM_007592	1.28949	0.430747
plexin domain containing 2	Plxdc2	NM_026162	1.28921	0.431072
		NC_001499	1.28792	0.432433
ring finger protein 152	Rnf152	NM_178779	1.28722	0.433208
transmembrane protein 205	Tmem205	NM_178577	1.28693	0.43346
unc-45 homolog A (C. elegans)	Unc45a	NM_133952	1.28541	0.43501
defensin related sequence cryptdin peptide (paneth cells)	Defcr-rs1	NM_007844	1.28522	0.435118
RNA binding motif protein 47	Rbm47	NM_139065	1.28491	0.435497
TSC22 domain family, member 1	Tsc22d1	NM_009366	1.28469	0.435644
non-metastatic cells 3, protein expressed in	Nme3	NM_019730	1.28429	0.436054
gene model 1420, (NCBI)	Gm1420	AJ231231	1.28365	0.436667
RIKEN cDNA 5830404H04 gene	5830404H04Rik	NM_174847	1.28342	0.436914
glutathione S-transferase, mu 2	Gstm2	NM_008183	1.28292	0.437476
NOL1/NOP2/Sun domain family member 3	Nsun3	NM_178925	1.28278	0.437595
SLU7 splicing factor homolog (S. cerevisiae)	Slu7	NM_148673	1.28248	0.437876
kelch-like 24 (Drosophila)	Klhl24	NM_029436	1.28141	0.438853
tetratricopeptide repeat domain 38	Ttc38	XM_139515	1.28127	0.438981
transforming growth factor, beta induced	Tgfbi	NM_009369	1.28086	0.43933
protocadherin 10	Pcdh10	AK039226	1.28044	0.439459
NLR family, pyrin domain containing 10	Nlrp10	NM_175532	1.27873	0.441131
adducin 3 (gamma)	Add3	NM_013758	1.27804	0.441831
pleckstrin homology domain containing, family A member 7	Plekha7	NM_172743	1.27646	0.443135
haptoglobin	Hp	NM_017370	1.27595	0.443648
S100 calcium binding protein A11 (calgizzarin)	S100a11	NM_016740	1.27314	0.446447
neurexin I	Nrxn1	NM_020252	1.27308	0.44646
		XM_485890	1.27271	0.446835
lemur tyrosine kinase 2	Lmtk2	XM_132499	1.27234	0.447082
ferredoxin-fold anticodon binding domain containing 1	Fdxacb1	NM_198675	1.27232	0.447082
calpastatin	Cast	NM_009817	1.27041	0.449581
tetratricopeptide repeat domain 15	Ttc15	NM_178811	1.26909	0.450884
solute carrier family 35 (UDP-glucuronic acid/UDP-N-acetylgalactosamine dual transporter), member D1	Slc35d1	NM_177732	1.26872	0.451273
SH3-domain binding protein 4	Sh3bp4	NM_133816	1.26752	0.452605
CD80 antigen	Cd80	NM_009855	1.2671	0.452863
methylmalonic aciduria (cobalamin deficiency) type A	Mmaa	NM_133823	1.26665	0.453282
ubiquitin-conjugating enzyme E2Q (putative) 2	Ube2q2	NM_180600 NM_172292	1.26655	0.453346
X-ray repair complementing defective repair in Chinese hamster cells 5	Xrcc5	NM_009533	1.26506	0.4549
calpastatin	Cast	NM_009817	1.2648	0.454953
dishevelled associated activator of morphogenesis 1	Daam1	NM_172464	1.26447	0.455372
ST6 (alpha-N-acetyl-neuraminyl-2,3-beta-galactosyl-1,3)-N-acetylgalactosaminide alpha-2,6-sialyltransferase 2	St6galnac2	NM_009180	1.26425	0.455622
tumor protein D52	Tpd52	NM_009412	1.26337	0.45669
olfactory receptor 166	Olfr166	NM_147068	1.26311	0.456919
RIKEN cDNA D730001G18 gene	D730001G18Rik	NM_172433	1.26172	0.458527
		XM_148426	1.2604	0.459775
ephrin A1	Efna1	NM_010107	1.26038	0.459775
Ras-GTPase-activating protein SH3-domain binding protein 1	G3bp1	NM_013716	1.25819	0.462069
		NM_001001602	1.25793	0.462303
WD repeat domain 23	Wdr23	NM_133734	1.25694	0.463036
hyaluronoglucosaminidase 1	Hyal1	NM_008317	1.25647	0.463502
latent transforming growth factor beta binding protein 3	Ltbp3	NM_008520	1.25549	0.464218
collagen, type XXV, alpha 1	Col25a1	NM_029838	1.25538	0.464218
heparan sulfate 6-O-sulfotransferase 2	Hs6st2	NM_015819	1.2553	0.464218
SWI/SNF related, matrix associated, actin dependent regulator of chromatin, subfamily d, member 2	Smarcd2	NM_031878	1.25333	0.466411
synaptophysin-like protein	Sypl	NM_013635	1.25333	0.466411
adenylate kinase 3	Ak3	NM_021299	1.25291	0.466847
RIKEN cDNA 1700024P16 gene	1700024P16Rik	XM_161350	1.25159	0.468046
RIKEN cDNA 2410008K03 gene	2410008K03Rik	XM_125970	1.25072	0.468793
RNA binding motif protein 47	Rbm47	NM_139065	1.2497	0.47008
activin A receptor, type 1B	Acvr1b	BC059832	1.24891	0.470804
solute carrier family 46, member 2	Slc46a2	NM_021053	1.2486	0.471199
cytochrome P450, family 4, subfamily v, polypeptide 3	Cyp4v3	NM_133969	1.24766	0.472224
cathepsin D	Ctsd	NM_009983	1.24744	0.472389
sodium channel, nonvoltage-gated 1 gamma	Scnn1g	NM_011326	1.24714	0.472597
death-associated protein kinase 2	Dapk2	NM_010019	1.24676	0.473092
		NM_009370	1.24428	0.476003
		NM_181851	1.24258	0.478018
nuclear receptor subfamily 1, group D, member 2	Nr1d2	NM_011584	1.24256	0.478018
ubiquitin C	Ubc	NM_019639	1.24251	0.478018
MON1 homolog A (yeast)	Mon1a	NM_028369	1.24237	0.478018
MyoD family inhibitor	Mdfi	NM_010783	1.24169	0.478563
lipase, family member M	Lipm	XM_129247	1.24019	0.48028
late cornified envelope 3C	Lce3c	NM_033175	1.2397	0.48089
adrenomedullin	Adm	NM_009627	1.23932	0.481408
gap junction protein, beta 2	Gjb2	NM_008125	1.23864	0.482126
RNA binding motif protein 47	Rbm47	NM_139065	1.23789	0.482619
ADP-ribosylation factor GTPase activating protein 2	Arfgap2	NM_023854	1.23774	0.482619
lysophosphatidic acid receptor 3	Lpar3	NM_022983	1.23771	0.482619
potassium voltage-gated channel, shaker-related, subfamily, member 6	Kcna6	NM_013568	1.23745	0.482812
pumilio 2 (Drosophila)	Pum2	NM_030723	1.23644	0.48409
protease, serine, 32	Prss32	XM_128466	1.23541	0.484932
transmembrane protein 59-like	Tmem59l	NM_182991	1.23483	0.485664
extracellular matrix protein 1	Ecm1	NM_007899	1.23439	0.48602
diacylglycerol kinase zeta	Dgkz	NM_138306	1.23372	0.48667
toll interacting protein	Tollip	NM_023764	1.2337	0.48667
immunoglobulin-like domain containing receptor 1	Ildr1	NM_134109	1.2326	0.48805
tripartite motif-containing 11	Trim11	NM_053168	1.23242	0.488081
olfactory receptor 520	Olfr520	NM_147063	1.23209	0.488422
ATP-binding cassette, sub-family A (ABC1), member 1	Abca1	NM_013454	1.23186	0.488621
salt inducible kinase 1	Sik1	NM_010831	1.231	0.489632
syndecan binding protein	Sdcbp	NM_016807	1.23091	0.48969
claudin 11	Cldn11	NM_008770	1.23069	0.489784
transient receptor potential cation channel, subfamily V, member 4	Trpv4	NM_022017	1.23035	0.490134
transmembrane channel-like gene family 5	Tmc5	NM_028930	1.22819	0.492876
interferon-induced protein 35	Ifi35	NM_027320	1.22744	0.493705
collagen, type VII, alpha 1	Col7a1	NM_007738	1.22714	0.493705
C1q-like 3	C1ql3	NM_153155	1.22608	0.494661
RIKEN cDNA 1810011O10 gene	1810011O10Rik	NM_026931	1.22432	0.4965
ATP-binding cassette, sub-family F (GCN20), member 3	Abcf3	NM_013852	1.22312	0.497633
cytochrome P450, family 4, subfamily f, polypeptide 15	Cyp4f15	NM_134127	1.22267	0.498101
catenin (cadherin associated protein), beta 1	Ctnnb1	NM_007614	1.22249	0.498297
clarin 1	Clrn1	NM_153384	1.22234	0.498335
forkhead box O3	Foxo3	NM_019740	1.2219	0.498685
EP300 interacting inhibitor of differentiation 2	Eid2	NM_198425	1.221	0.499844
dihydropyrimidinase-like 3	Dpysl3	NM_009468	1.22095	0.499844
corin	Corin	NM_016869	1.22085	0.499844
macrophage erythroblast attacher	Maea	NM_021500	1.2207	0.499844
YTH domain family 3	Ythdf3	NM_172677	1.22046	0.500016
transcription elongation regulator 1-like	Tcerg1l	NM_183289	1.22038	0.500016
RNA binding motif protein 47	Rbm47	NM_178446	1.21982	0.500566
transmembrane protein 108	Tmem108	NM_178638	1.21937	0.500752
solute carrier family 5 (iodide transporter), member 8	Slc5a8	NM_145423	1.21915	0.501019
abhydrolase domain containing 6	Abhd6	NM_025341	1.2187	0.501483
interferon induced transmembrane protein 2	Ifitm2	NM_030694	1.21816	0.502177
BTB (POZ) domain containing 6	Btbd6	NM_201646	1.2177	0.502541
androgen-induced 1	Aig1	NM_025446	1.21766	0.502541
heparan sulfate (glucosamine) 3-O-sulfotransferase 1	Hs3st1	NM_010474	1.21637	0.504182
sarcolemma associated protein	Slmap	NM_032008	1.21502	0.50539
eukaryotic translation initiation factor 4E member 3	Eif4e3	NM_025829	1.21492	0.50539
Eph receptor A7	Epha7	NM_010141	1.21436	0.506119
		XM_283206	1.21364	0.506821
muscleblind-like 3 (Drosophila)	Mbnl3	NM_134163	1.21343	0.507006
MYCBP associated protein	Mycbpap	NM_170671	1.21302	0.507475
RIKEN cDNA 6230416J20 gene	6230416J20Rik	NM_173400	1.21264	0.507766
RNA and export factor binding protein 2	Refbp2	NM_019484	1.21189	0.508323
CCR4-NOT transcription complex, subunit 2	Cnot2	NM_028082	1.21155	0.508646
GPN-loop GTPase 2	Gpn2	NM_133884	1.21132	0.508669
RIKEN cDNA 1110012L19 gene	1110012L19Rik	NM_026787	1.20902	0.511123
cytosolic iron-sulfur protein assembly 1 homolog (S. cerevisiae)	Ciao1	NM_025296	1.20801	0.511907
heterogeneous nuclear ribonucleoprotein H2	Hnrnph2	NM_019868	1.20797	0.511907
telomeric repeat binding factor 2, interacting protein	Terf2ip	NM_020584	1.20694	0.512987
solute carrier family 7 (cationic amino acid transporter, y+ system), member 11	Slc7a11	NM_011990	1.20688	0.512987
ELOVL family member 7, elongation of long chain fatty acids (yeast)	Elovl7	NM_029001	1.20489	0.515087
immunoglobulin superfamily, member 5	Igsf5	AK086973	1.20425	0.515737
frizzled homolog 1 (Drosophila)	Fzd1	NM_021457	1.20403	0.515856
RIKEN cDNA 5430407P10 gene	5430407P10Rik	NM_144883	1.20388	0.515856
WD repeat domain 5B	Wdr5b	NM_027113	1.2037	0.515951
		XM_485421	1.20137	0.518569
histone cluster 2, H3c2	Hist2h3c2	NM_054045	1.20126	0.518569
transmembrane protein 20	Tmem20	NM_175507	1.20078	0.519067
alkaline ceramidase 3	Acer3	NM_025408	1.20055	0.519209
prostate transmembrane protein, androgen induced 1	Pmepa1	NM_022995	1.19981	0.52016
6-pyruvoyl-tetrahydropterin synthase	Pts	NM_011220	1.19765	0.522796
DPH3 homolog (KTI11, S. cerevisiae)	Dph3	NM_172254	1.19762	0.522796
ubiquitin-conjugating enzyme E2I	Ube2i	NM_011665	1.197	0.523571
mitogen-activated protein kinase 12	Mapk12	NM_013871	1.19532	0.525392
zinc finger protein 7	Zfp7	NM_145916	1.19522	0.525425
		XM_125771	1.1942	0.526439
aldehyde dehydrogenase 1 family, member B1	Aldh1b1	NM_028270	1.19364	0.527209
dual specificity phosphatase 16	Dusp16	NM_130447	1.19314	0.527582
mannoside acetylglucosaminyltransferase 4, isoenzyme B	Mgat4b	NM_145926	1.19183	0.529058
glutaredoxin 3	Glrx3	NM_023140	1.19111	0.529997
snail homolog 2 (Drosophila)	Snai2	NM_011415	1.191	0.530095
cytochrome b5 reductase 4	Cyb5r4	NM_024195	1.19073	0.530461
olfactory receptor 1155	Olfr1155	NM_146643	1.19048	0.530696
mannose-6-phosphate receptor, cation dependent	M6pr	NM_010749	1.18985	0.531433
hippocampus abundant transcript-like 1	Hiatl1	NM_133680	1.18977	0.531433
PQ loop repeat containing 2	Pqlc2	NM_145384	1.18911	0.532183
neural precursor cell expressed, developmentally down-regulated gene 4-like	Nedd4l	NM_031881	1.18872	0.532378
proteasome (prosome, macropain) 26S subunit, ATPase, 4	Psmc4	NM_011874	1.18848	0.532699
dual specificity phosphatase 7	Dusp7	NM_153459	1.1878	0.533353
icos ligand	Icosl	NM_015790	1.18777	0.533353
		XM_484126	1.18757	0.533484
RIKEN cDNA 1300003B13 gene	1300003B13Rik	NM_198003	1.18615	0.534725
potassium voltage-gated channel, Isk-related subfamily, gene 2	Kcne2	NM_134110	1.18507	0.535815
MOB1, Mps One Binder kinase activator-like 3 (yeast)	Mobkl3	NM_025283	1.18469	0.536206
vanin 3	Vnn3	NM_011979	1.18405	0.537087
RAD51-like 1 (S. cerevisiae)	Rad51l1	NM_009014	1.18399	0.537102
destrin	Dstn	NM_019771	1.18287	0.538135
gasdermin C2	Gsdmc2	NM_177912	1.18244	0.538392
		XM_354699	1.18231	0.538392
signal recognition particle receptor ('docking protein')	Srpr	NM_026130	1.18191	0.538804
sorting nexin 33	Snx33	NM_175483	1.18099	0.540018
receptor accessory protein 3	Reep3	NM_178606	1.17984	0.541518
dynein light chain roadblock-type 2	Dynlrb2	NM_029297	1.17958	0.541776
		NM_027507	1.17809	0.543783
serine palmitoyltransferase, long chain base subunit 2	Sptlc2	NM_011479	1.17796	0.543905
prostate stem cell antigen	Psca	NM_028216	1.17771	0.544216
leucine-rich alpha-2-glycoprotein 1	Lrg1	NM_029796	1.17572	0.546748
ring finger protein 144B	Rnf144b	NM_146042	1.17511	0.547591
sulfotransferase family, cytosolic, 2B, member 1	Sult2b1	NM_017465	1.17506	0.547591
adenylate kinase 3	Ak3	NM_021299	1.17494	0.547591
		XM_358310	1.17487	0.547591
protein phosphatase 2 (formerly 2A), regulatory subunit B (PR 52), alpha isoform	Ppp2r2a	BC065100	1.17473	0.547612
PTK7 protein tyrosine kinase 7	Ptk7	NM_175168	1.17437	0.547943
solute carrier organic anion transporter family, member 3a1	Slco3a1	NM_023908	1.17432	0.547943
Ly6/neurotoxin 1	Lynx1	NM_011838	1.1742	0.548022
mannoside acetylglucosaminyltransferase 4, isoenzyme A	Mgat4a	NM_173870	1.17349	0.548857
actin binding LIM protein family, member 3	Ablim3	NM_198649	1.17347	0.548857
RIKEN cDNA 4833442J19 gene	4833442J19Rik	NM_177101	1.17296	0.549273
sorting nexin 19	Snx19	NM_028874	1.17192	0.549911
T-cell leukemia, homeobox 2	Tlx2	NM_009392	1.1719	0.549911
uridine-cytidine kinase 1-like 1	Uckl1	NM_026765	1.17162	0.55011
HNF1 homeobox B	Hnf1b	NM_009330	1.17095	0.550722
serine (or cysteine) peptidase inhibitor, clade B, member 6b	Serpinb6b	NM_011454	1.1707	0.551021
two pore segment channel 2	Tpcn2	NM_146206	1.17037	0.551315
RIKEN cDNA 2610028A01 gene	2610028A01Rik	NM_028228	1.17035	0.551315
		XM_358772	1.17025	0.551378
family with sequence similarity 63, member A	Fam63a	NM_133858	1.16887	0.553308
		NC_002512	1.16853	0.553793
PQ loop repeat containing 2	Pqlc2	NM_145384	1.16813	0.554192
non-catalytic region of tyrosine kinase adaptor protein 1	Nck1	NM_010878	1.16809	0.554192
RIKEN cDNA 5730528L13 gene	5730528L13Rik	NM_028137	1.16777	0.554567
protein tyrosine phosphatase 4a3	Ptp4a3	NM_008975	1.16739	0.554656
parvin, alpha	Parva	NM_020606	1.16713	0.554656
		XM_148399	1.16699	0.554797
peroxisomal biogenesis factor 7	Pex7	NM_008822	1.16591	0.556438
sprouty homolog 2 (Drosophila)	Spry2	NM_011897	1.16564	0.556607
oxysterol binding protein-like 10	Osbpl10	NM_148958	1.16506	0.557013
CDK5 regulatory subunit associated protein 1	Cdk5rap1	NM_025876	1.16503	0.557013
potassium channel tetramerisation domain containing 18	Kctd18	NM_030211	1.16497	0.557018
Cd200 receptor 2	Cd200r2	NM_206535	1.16467	0.557454
caspase recruitment domain family, member 10	Card10	NM_130859	1.16447	0.55766
glycerol kinase	Gyk	NM_008194	1.16413	0.557832
sushi domain containing 4	Susd4	NM_144796	1.16332	0.5586
solute carrier family 4, sodium bicarbonate cotransporter-like, member 10	Slc4a10	NM_033552	1.16138	0.560497
5'-nucleotidase, cytosolic II	Nt5c2	NM_029810	1.16104	0.560792
WD repeat domain 44	Wdr44	XM_135805	1.161	0.560792
interferon regulatory factor 3	Irf3	NM_016849	1.15896	0.563145
FXYD domain-containing ion transport regulator 4	Fxyd4	NM_033648	1.15849	0.563339
non imprinted in Prader-Willi/Angelman syndrome 2 homolog (human)	Nipa2	NM_023647	1.15748	0.564482
ets homologous factor	Ehf	NM_007914	1.15747	0.564482
cytochrome P450, family 3, subfamily a, polypeptide 16	Cyp3a16	NM_007820	1.15735	0.564561
chaperone, ABC1 activity of bc1 complex like (S. pombe)	Cabc1	NM_023341	1.15711	0.564792
		XM_489838	1.15677	0.565098
F-box protein 6	Fbxo6	NM_015797	1.1567	0.565098
homeo box B4	Hoxb4	NM_010459	1.15669	0.565098
chemokine (C-X-C motif) ligand 5	Cxcl5	NM_009141	1.15651	0.565164
		NM_033174	1.15643	0.565186
progesterone receptor membrane component 1	Pgrmc1	NM_016783	1.1562	0.565316
golgi coiled coil 1	Gcc1	NM_028900	1.15608	0.565344
platelet-activating factor acetylhydrolase 2	Pafah2	NM_133880	1.15575	0.565743
calmin	Clmn	NM_053155	1.15563	0.565759
fibronectin leucine rich transmembrane protein 2	Flrt2	NM_201518	1.15549	0.565819
K(lysine) acetyltransferase 2B	Kat2b	NM_020005	1.15531	0.565951
odd Oz/ten-m homolog 3 (Drosophila)	Odz3	NM_011857	1.15499	0.566136
RIKEN cDNA 1700123O20 gene	1700123O20Rik	NM_021437	1.1549	0.566203
major facilitator superfamily domain containing 7C	Mfsd7c	NM_145447	1.15359	0.567863
interferon-induced protein with tetratricopeptide repeats 1	Ifit1	NM_008331	1.15345	0.56788
coiled-coil domain containing 56	Ccdc56	NM_026618	1.15313	0.568119
N-sulfoglucosamine sulfohydrolase (sulfamidase)	Sgsh	NM_018822	1.15193	0.569961
GrpE-like 2, mitochondrial	Grpel2	NM_021296	1.15165	0.570068
Yamaguchi sarcoma viral (v-yes) oncogene homolog 1	Yes1	NM_009535	1.15106	0.570748
absent in melanoma 1-like	Aim1l	XM_131754	1.15078	0.571138
		NM_001001987	1.14959	0.57262
phosphatidic acid phosphatase type 2C	Ppap2c	NM_015817	1.14936	0.572746
origin recognition complex, subunit 3-like (S. cerevisiae)	Orc3l	NM_015824	1.14934	0.572746
kinesin family member 21A	Kif21a	NM_016705	1.14918	0.572746
solute carrier family 27 (fatty acid transporter), member 2	Slc27a2	NM_011978	1.14918	0.572746
SWA-70 protein	Swap70	NM_009302	1.14891	0.572994
FGF receptor activating protein 1	Frag1	NM_145583	1.14836	0.573747
ubiquitin specific peptidase 25	Usp25	NM_013918	1.14827	0.573747
uroporphyrinogen III synthase	Uros	NM_009479	1.14782	0.573985
inosine triphosphatase (nucleoside triphosphate pyrophosphatase)	Itpa	NM_025922	1.14758	0.574266
RIKEN cDNA 4933426M11 gene	4933426M11Rik	NM_178682	1.1473	0.574536
sphingomyelin synthase 1	Sgms1	NM_144792	1.14715	0.574707
vasodilator-stimulated phosphoprotein	Vasp	NM_009499	1.14677	0.575188
deiodinase, iodothyronine, type II	Dio2	NM_010050	1.14671	0.575214
RAB6, member RAS oncogene family	Rab6	NM_024287	1.14636	0.575648
NADH dehydrogenase (ubiquinone) 1 alpha subcomplex, 13	Ndufa13	NM_023312	1.14557	0.576581
mucin 4	Muc4	NM_080457	1.14546	0.576678
hook homolog 1 (Drosophila)	Hook1	NM_030014	1.14442	0.577693
acyl-Coenzyme A dehydrogenase family, member 8	Acad8	NM_025862	1.1424	0.579468
thioredoxin domain containing 6	Txndc6	XM_135038	1.14222	0.579468
naked cuticle 2 homolog (Drosophila)	Nkd2	NM_028186	1.14219	0.579468
vacuolar protein sorting 4b (yeast)	Vps4b	NM_009190	1.14212	0.579469
RIKEN cDNA 2210021J22 gene	2210021J22Rik	NM_197998	1.14189	0.579787
		NM_008875	1.14137	0.580215
golgi integral membrane protein 4	Golim4	NM_175193	1.14127	0.580215
vang-like 1 (van gogh, Drosophila)	Vangl1	NM_177545	1.14118	0.580215
solute carrier family 39 (metal ion transporter), member 8	Slc39a8	NM_026228	1.14019	0.581326
carboxypeptidase N, polypeptide 1	Cpn1	NM_030703	1.14008	0.581343
homeo box A4	Hoxa4	NM_008265	1.13989	0.581579
ubiquitin specific peptidase 53	Usp53	NM_133857	1.13956	0.581986
scinderin	Scin	NM_009132	1.13947	0.582057
retinol dehydrogenase 10 (all-trans)	Rdh10	NM_133832	1.13921	0.58243
CCAAT/enhancer binding protein (C/EBP), alpha	Cebpa	NM_007678	1.138	0.583671
EF hand calcium binding domain 1	Efcab1	NM_025769	1.137	0.584706
activin receptor IIA	Acvr2a	NM_007396	1.13681	0.584859
catenin (cadherin associated protein), delta 1	Ctnnd1	NM_007615	1.13609	0.58578
actin binding LIM protein family, member 3	Ablim3	NM_198649 NM_176986 XM_355094	1.13562	0.586264
fibrosin	Fbrs	XM_284344	1.13549	0.586391
pleckstrin homology domain containing, family F (with FYVE domain) member 2	Plekhf2	NM_175175	1.13444	0.587632
ring finger protein 44	Rnf44	NM_134064	1.13433	0.587731
cytochrome P450, family 2, subfamily c, polypeptide 66	Cyp2c66	XM_135403	1.13416	0.587856
ring finger protein 14	Rnf14	NM_020012	1.13397	0.588117
thrombospondin, type I, domain containing 4	Thsd4	NM_172444	1.13388	0.588168
immunoglobulin superfamily, member 5	Igsf5	NM_028078	1.13341	0.588748
cleavage and polyadenylation specific factor 3-like	Cpsf3l	NM_028020	1.13327	0.588905
interferon induced with helicase C domain 1	Ifih1	NM_027835	1.13286	0.589353
transmembrane protease, serine 3	Tmprss3	NM_080727	1.13178	0.590666
NOP16 nucleolar protein homolog (yeast)	Nop16	NM_178605	1.13158	0.590666
		NM_027166	1.13119	0.590872
zinc finger and BTB domain containing 7a	Zbtb7a	NM_010731	1.13012	0.592449
phosphatidylinositol glycan anchor biosynthesis, class H	Pigh	NM_029988	1.12997	0.592525
RIKEN cDNA 2310047B19 gene	2310047B19Rik	XM_150151	1.12996	0.592525
		XM_110973	1.12912	0.593511
WD repeat domain 33	Wdr33	NM_028866	1.12879	0.593907
transmembrane protein 77	Tmem77	NM_026013	1.1278	0.59495
		NM_198640 XM_354707	1.12766	0.595021
ubiquitin C	Ubc	NM_019639	1.12705	0.595762
Ras association (RalGDS/AF-6) domain family member 3	Rassf3	NM_138956	1.12667	0.596234
		XM_144541	1.12636	0.596552
peroxiredoxin 2	Prdx2	NM_011563	1.12601	0.597086
cDNA sequence BC031441	BC031441	NM_146249	1.12589	0.597113
B9 protein domain 1	B9d1	NM_013717	1.12505	0.598362
zinc finger protein 14	Zfp14	NM_178733	1.12464	0.598702
RIKEN cDNA A830007P12 gene	A830007P12Rik	NM_146115	1.12462	0.598702
torsin A interacting protein 2	Tor1aip2	NM_172843	1.12408	0.599381
leucine rich repeat containing 8 family, member E	Lrrc8e	NM_028175	1.12393	0.599444
tumor protein D52-like 1	Tpd52l1	NM_009413	1.12287	0.600459
prostaglandin F2 receptor negative regulator	Ptgfrn	NM_011197	1.12261	0.600673
proline synthetase co-transcribed	Prosc	NM_054057	1.1226	0.600673
rad and gem related GTP binding protein 2	Rem2	NM_080726	1.12202	0.601251
chaperone, ABC1 activity of bc1 complex like (S. pombe)	Cabc1	NM_023341	1.12185	0.60145
calpastatin	Cast	NM_009817	1.12133	0.602059
nuclear receptor subfamily 1, group D, member 1	Nr1d1	NM_145434	1.12061	0.60292
ceruloplasmin	Cp	NM_007752	1.12039	0.603075
COX assembly mitochondrial protein homolog (S. cerevisiae)	Cmc1	NM_026442	1.11988	0.603761
SEC23B (S. cerevisiae)	Sec23b	NM_019787	1.11978	0.603761
twisted gastrulation homolog 1 (Drosophila)	Twsg1	NM_023053	1.11916	0.604453
		XM_110973	1.11722	0.606431
RIKEN cDNA 3830406C13 gene	3830406C13Rik	NM_146051	1.11719	0.606431
protein phosphatase 1, catalytic subunit, beta isoform	Ppp1cb	NM_172707	1.11674	0.606701
UDP-Gal:betaGal beta 1,3-galactosyltransferase, polypeptide 6	B3galt6	NM_080445	1.11632	0.607222
phosphatidylinositol glycan anchor biosynthesis, class P	Pigp	NM_019543	1.1163	0.607222
microrchidia 4	Morc4	NM_029413	1.11493	0.60873
glycoprotein m6b	Gpm6b	NM_023122	1.11487	0.60873
Traf3 interacting protein 2	Traf3ip2	NM_134000	1.11451	0.608931
IKAROS family zinc finger 2	Ikzf2	NM_011770	1.11449	0.608931
calmodulin 1	Calm1	NM_009790	1.11425	0.608935
aldehyde dehydrogenase family 3, subfamily A1	Aldh3a1	NM_007436	1.11385	0.609276
tektin 1	Tekt1	NM_011569	1.11325	0.610013
ring finger protein 183	Rnf183	NM_153504	1.11274	0.610672
Kruppel-like factor 4 (gut)	Klf4	NM_010637	1.1124	0.610955
elongation of very long chain fatty acids (FEN1/Elo2, SUR4/Elo3, yeast)-like 2	Elovl2	NM_019423	1.11239	0.610955
DNA segment, Chr 16, ERATO Doi 472, expressed	D16Ertd472e	NM_025967	1.11189	0.611408
breast carcinoma amplified sequence 3	Bcas3	NM_138681	1.11164	0.611564
phosphodiesterase 7A	Pde7a	NM_008802	1.10997	0.613808
olfactory receptor 110	Olfr110	NM_146328	1.10982	0.613983
hydroxy-delta-5-steroid dehydrogenase, 3 beta- and steroid delta-isomerase 2	Hsd3b2	NM_153193	1.10951	0.614217
histocompatibility 2, class II antigen A, beta 1	H2-Ab1	NM_207105	1.10944	0.614217
3-hydroxybutyrate dehydrogenase, type 1	Bdh1	NM_175177	1.10916	0.614463
p21 (CDKN1A)-activated kinase 6	Pak6	XM_111790	1.10868	0.614948
transmembrane protein 64	Tmem64	NM_181401	1.10845	0.615013
core 1 synthase, glycoprotein-N-acetylgalactosamine 3-beta-galactosyltransferase, 1	C1galt1	NM_052993	1.10756	0.616036
		XM_488664	1.10721	0.616373
melanoma cell adhesion molecule	Mcam	NM_023061	1.1069	0.616664
RIKEN cDNA 1200011I18 gene	1200011I18Rik	NM_026177	1.10669	0.616957
lysozyme 2	Lyz2	NM_017372	1.10661	0.617012
LMBR1 domain containing 1	Lmbrd1	NM_026719	1.10653	0.617063
LIM motif-containing protein kinase 2	Limk2	NM_010718	1.10612	0.617445
E74-like factor 2	Elf2	NM_023502	1.10579	0.617776
neuraminidase 3	Neu3	NM_016720	1.10545	0.618131
Rho family GTPase 3	Rnd3	NM_028810	1.10485	0.618774
integrator complex subunit 12	Ints12	NM_027927	1.1042	0.619498
transformation related protein 53 inducible nuclear protein 2	Trp53inp2	NM_178111	1.10409	0.619624
kinesin family member 21A	Kif21a	NM_016705	1.10343	0.620183
carbohydrate kinase domain containing	Carkd	NM_026995	1.10247	0.621411
transcription factor AP-2, gamma	Tcfap2c	NM_009335	1.10224	0.621734
RIKEN cDNA 1110007M04 gene	1110007M04Rik	NM_026742	1.10158	0.622312
odd Oz/ten-m homolog 2 (Drosophila)	Odz2	NM_011856	1.10098	0.623093
Tnf receptor associated factor 4	Traf4	NM_009423	1.10096	0.623093
leptin receptor	Lepr	NM_146146	1.09925	0.625051
septin 9	2009-09-09	NM_017380	1.09885	0.62562
phospholipid transfer protein	Pltp	NM_011125	1.09874	0.625727
centromere protein B	Cenpb	NM_007682	1.0978	0.626656
secretoglobin, family 1A, member 1 (uteroglobin)	Scgb1a1	NM_011681	1.09779	0.626656
glucose-6-phosphate dehydrogenase X-linked	G6pdx	NM_008062	1.09683	0.627416
family with sequence similarity 154, member B	Fam154b	NM_177894	1.09667	0.627511
G protein-coupled receptor 27	Gpr27	NM_008158	1.09645	0.627735
RNA binding motif protein 4	Rbm4	NM_009032	1.09632	0.627894
cDNA sequence BC060267	BC060267	NM_198603	1.09604	0.628128
hairy and enhancer of split 6 (Drosophila)	Hes6	NM_019479	1.09582	0.628278
INO80 complex subunit D	Ino80d	XM_110350	1.09564	0.628339
copine III	Cpne3	NM_027769	1.09555	0.628339
anoctamin 7	Ano7	NM_207031	1.09553	0.628339
zinc finger protein 709	Zfp709	NM_145624	1.09512	0.628616
tropomodulin 3	Tmod3	NM_016963	1.09351	0.630484
protein phosphatase 2 (formerly 2A), catalytic subunit, beta isoform	Ppp2cb	NM_017374	1.09326	0.630513
slingshot homolog 2 (Drosophila)	Ssh2	NM_177710	1.09326	0.630513
solute carrier family 12, member 2	Slc12a2	NM_009194	1.09314	0.630628
extracellular matrix protein 1	Ecm1	NM_007899	1.09221	0.631731
RIKEN cDNA 9530066K23 gene	9530066K23Rik	NM_172524	1.09133	0.632874
RAB11a, member RAS oncogene family	Rab11a	NM_017382	1.09084	0.633289
pleckstrin homology domain containing, family H (with MyTH4 domain) member 3	Plekhh3	NM_146030	1.09083	0.633289
ArfGAP with GTPase domain, ankyrin repeat and PH domain 3	Agap3	NM_139153	1.09075	0.633345
heat shock protein 4 like	Hspa4l	NM_011020	1.09014	0.633998
ubiquitin C	Ubc	NM_019639	1.09004	0.633998
interleukin-1 receptor-associated kinase 3	Irak3	NM_028679	1.08948	0.6346
L1 cell adhesion molecule	L1cam	NM_008478	1.08894	0.635084
T-box 2	Tbx2	NM_009324	1.08877	0.635084
sodium channel, voltage-gated, type I, beta	Scn1b	NM_011322	1.08806	0.635745
AIG2-like domain 1	a2ld1	NM_145466	1.08795	0.635745
synuclein, gamma	Sncg	NM_011430	1.08781	0.635745
PDLIM1 interacting kinase 1 like	Pdik1l	NM_146156	1.08777	0.635745
solute carrier family 10 (sodium/bile acid cotransporter family), member 3	Slc10a3	NM_145406	1.08692	0.636393
interferon regulatory factor 3	Irf3	NM_016849	1.08687	0.636393
Kruppel-like factor 10	Klf10	NM_013692	1.08684	0.636393
reticuloendotheliosis oncogene	Rel	NM_009044	1.08681	0.636393
fibulin 1	Fbln1	NM_010180	1.08604	0.636799
solute carrier family 39 (zinc transporter), member 4	Slc39a4	NM_028064	1.08525	0.637201
RIKEN cDNA 4930579E17 gene	4930579E17Rik	NM_178629	1.08513	0.637201
RIKEN cDNA 2610018G03 gene	2610018G03Rik	NM_133729	1.08512	0.637201
vang-like 1 (van gogh, Drosophila)	Vangl1	NM_177545	1.0847	0.637461
RIKEN cDNA A530088H08 gene	A530088H08Rik	NM_178656	1.08403	0.638163
supervillin	Svil	NM_153153	1.08387	0.638277
RAS-like, estrogen-regulated, growth-inhibitor	Rerg	NM_181988	1.08373	0.638461
aminolevulinic acid synthase 2, erythroid	Alas2	NM_009653	1.08355	0.638599
pyridoxine 5'-phosphate oxidase	Pnpo	NM_134021	1.08338	0.638738
HtrA serine peptidase 4	Htra4	XM_284398	1.08313	0.639123
olfactory receptor 420	Olfr420	NM_146305	1.08308	0.639123
chromatin modifying protein 1B	Chmp1b	NM_024190	1.08227	0.640273
l(3)mbt-like 3 (Drosophila)	L3mbtl3	NM_172787	1.08196	0.640582
islet cell autoantigen 1	Ica1	NM_010492	1.08191	0.640593
serine (or cysteine) peptidase inhibitor, clade B (ovalbumin), member 3A	Serpinb3a	NM_009126	1.08166	0.640686
prostaglandin-endoperoxide synthase 2	Ptgs2	NM_011198	1.0815	0.640686
RIKEN cDNA 9130213B05 gene	9130213B05Rik	NM_145562	1.08138	0.640737
N-acylsphingosine amidohydrolase 1	Asah1	NM_019734	1.08097	0.641104
DDHD domain containing 1	Ddhd1	NM_176845	1.07994	0.642536
		XM_131888	1.07892	0.643715
epidermal growth factor receptor	Egfr	NM_207655	1.07864	0.643985
single immunoglobulin and toll-interleukin 1 receptor (TIR) domain	Sigirr	NM_023059	1.07809	0.644446
ubiquitin C	Ubc	NM_019639	1.07731	0.645358
carbonyl reductase 1	Cbr1	NM_007620	1.07717	0.645438
human immunodeficiency virus type I enhancer binding protein 2	Hivep2	NM_010437	1.07691	0.645741
microfibrillar-associated protein 3-like	Mfap3l	NM_027756	1.07624	0.646416
ubiquitin C	Ubc	NM_019639	1.07616	0.646416
transketolase	Tkt	NM_009388	1.07574	0.646945
syndecan binding protein	Sdcbp	NM_016807	1.07489	0.647901
collagen, type VII, alpha 1	Col7a1	NM_007738	1.07405	0.649128
		XM_484393	1.074	0.649134
olfactory receptor 740	Olfr740	NM_146667	1.07337	0.649578
propionyl-Coenzyme A carboxylase, alpha polypeptide	Pcca	NM_144844	1.07326	0.649677
molybdenum cofactor synthesis 3	Mocs3	XM_130596	1.07309	0.649726
MAP/microtubule affinity-regulating kinase 2	Mark2	NM_007928	1.07275	0.649862
CUG triplet repeat, RNA binding protein 1	Cugbp1	NM_017368	1.07267	0.649862
RNA binding motif protein 5	Rbm5	NM_148930	1.07125	0.651689
protein tyrosine phosphatase, receptor type, K	Ptprk	NM_008983	1.07118	0.651689
histidine triad nucleotide binding protein 2	Hint2	XM_143732	1.07072	0.651957
programmed cell death 4	Pdcd4	NM_011050	1.07008	0.65253
		NM_177668	1.07002	0.65253
RIKEN cDNA 2010106G01 gene	2010106G01Rik	NM_023220	1.06996	0.65253
BCLl2-like 15	Bcl2l15	BC052523	1.06984	0.65253
nerve growth factor receptor (TNFR superfamily, member 16)	Ngfr	NM_033217	1.06975	0.65253
protein kinase C, zeta	Prkcz	NM_008860	1.06798	0.654322
major facilitator superfamily domain containing 1	Mfsd1	NM_025813	1.06724	0.654881
peroxisome proliferative activated receptor, gamma, coactivator 1 alpha	Ppargc1a	NM_008904	1.06682	0.655031
kelch-like 38 (Drosophila)	Klhl38	NM_177755	1.0662	0.655533
trefoil factor 1	Tff1	NM_009362	1.06553	0.655901
histone deacetylase 11	Hdac11	NM_144919	1.0653	0.656034
interferon alpha 1	Ifna1	NM_010502	1.06412	0.657664
ubiquitin C	Ubc	NM_019639	1.06347	0.658031
epoxide hydrolase 1, microsomal	Ephx1	NM_010145	1.06344	0.658031
RIKEN cDNA 1700047I17 gene 1	1700047I17Rik1	NM_028527	1.06341	0.658031
EDAR (ectodysplasin-A receptor)-associated death domain	Edaradd	NM_133643	1.06339	0.658031
MICAL C-terminal like	Micalcl	XM_133714	1.06296	0.658669
SRY-box containing gene 6	Sox6	NM_011445	1.06287	0.658669
RAB3D, member RAS oncogene family	Rab3d	NM_031874	1.06268	0.658936
vaccinia related kinase 3	Vrk3	NM_133945	1.06213	0.659466
B-cell CLL/lymphoma 7A	Bcl7a	NM_029850	1.06189	0.659693
immunity-related GTPase family M member 1	Irgm1	NM_008326	1.06138	0.660246
RIKEN cDNA 4932417I16 gene	4932417I16Rik	AK030046	1.06133	0.660246
pre B-cell leukemia transcription factor 3	Pbx3	NM_016768	1.06087	0.660417
		AJ132681	1.06056	0.660417
forkhead box E1	Foxe1	NM_183298	1.06039	0.660417
transmembrane protein 158	Tmem158	NM_001002267	1.06027	0.660546
glycerophosphodiester phosphodiesterase 1	Gde1	NM_019580	1.05995	0.660889
RIKEN cDNA 1700027D21 gene	1700027D21Rik	NM_029661	1.05916	0.661937
phosphatidylinositol 4-kinase type 2 beta	Pi4k2b	NM_028744	1.05898	0.662191
seizure related 6 homolog like 2	Sez6l2	NM_144926	1.05889	0.662286
RIKEN cDNA 2310035K24 gene	2310035K24Rik	NM_027129	1.05811	0.663501
mitogen-activated protein kinase associated protein 1	Mapkap1	NM_177345	1.05739	0.66433
purine-nucleoside phosphorylase 1	Pnp1	NM_013632	1.05702	0.664582
zinc finger protein 617	Zfp617	NM_133358	1.05687	0.664694
stratifin	Sfn	NM_018754	1.05645	0.665118
RIKEN cDNA 4930415O20 gene	4930415O20Rik	XM_128114	1.05456	0.667084
cytochrome b-561 domain containing 2	Cyb561d2	NM_019720	1.05416	0.667483
dehydrogenase/reductase (SDR family) member 3	Dhrs3	NM_011303	1.05393	0.667538
regenerating islet-derived 1	Reg1	NM_009042	1.05365	0.667813
transformation related protein 53 inducible protein 11	Trp53i11	XM_203859	1.05202	0.670224
mitogen-activated protein kinase 12	Mapk12	NM_013871	1.05188	0.670404
tripartite motif-containing 34	Trim34	NM_030684	1.05155	0.670771
serine hydroxymethyltransferase 1 (soluble)	Shmt1	NM_009171	1.0512	0.671069
leucine zipper, down-regulated in cancer 1-like	Ldoc1l	NM_177630	1.05091	0.67125
neuroepithelial cell transforming gene 1	Net1	NM_019671	1.05043	0.671757
zinc finger protein 644	Zfp644	BC057405	1.05041	0.671757
OTU domain containing 1	Otud1	XM_130015	1.05041	0.671757
transmembrane channel-like gene family 6	Tmc6	NM_145439	1.05032	0.671832
RIKEN cDNA 2610305D13 gene	2610305D13Rik	NM_145078	1.0501	0.672069
acyl-CoA synthetase long-chain family member 5	Acsl5	AK034942	1.05003	0.672069
cysteine-rich C-terminal 1	Crct1	NM_028798	1.05001	0.672069
peroxisomal biogenesis factor 26	Pex26	NM_028730	1.04901	0.673477
CD164 sialomucin-like 2	Cd164l2	XM_131719	1.04796	0.675026
transglutaminase 5	Tgm5	NM_028799	1.04776	0.675334
		NC_001362	1.04767	0.67539
vacuolar protein sorting 33B (yeast)	Vps33b	NM_178070	1.04662	0.67628
		NM_178090	1.04652	0.67629
olfactory receptor 1122	Olfr1122	NM_147031	1.04513	0.67773
diaphanous homolog 2 (Drosophila)	Diap2	NM_017398	1.04453	0.678719
RIKEN cDNA 6720456H20 gene	6720456H20Rik	NM_172600	1.04414	0.679293
Wdr45 like	Wdr45l	NM_025793	1.04329	0.679811
		NM_011243	1.04273	0.680351
adipose differentiation related protein	Adfp	NM_007408	1.0421	0.681047
olfactory receptor 877	Olfr877	NM_146417	1.04183	0.681161
candidate tumor suppressor in ovarian cancer 2	Ovca2	NM_027136	1.04178	0.681161
hexamethylene bis-acetamide inducible 1	Hexim1	NM_138753	1.0415	0.681423
		NM_029301	1.04082	0.682306
solute carrier family 3 (activators of dibasic and neutral amino acid transport), member 2	Slc3a2	NM_008577	1.04043	0.682826
G patch domain containing 2	Gpatch2	NM_026367	1.04021	0.682934
tetraspanin 2	Tspan2	NM_027533	1.03989	0.683349
A kinase (PRKA) anchor protein 1	Akap1	NM_009648	1.03972	0.683349
gem (nuclear organelle) associated protein 4	Gemin4	NM_177367	1.03971	0.683349
nuclear antigen Sp100	Sp100	NM_013673	1.03937	0.683634
GIPC PDZ domain containing family, member 3	Gipc3	NM_148951	1.03906	0.683802
achaete-scute complex homolog 2 (Drosophila)	Ascl2	NM_008554	1.03896	0.683802
chitinase 3-like 4	Chi3l4	NM_145126	1.03892	0.683802
malic enzyme 1, NADP(+)-dependent, cytosolic	Me1	NM_008615	1.03826	0.684397
PDZ and LIM domain 1 (elfin)	Pdlim1	NM_016861	1.03785	0.685005
Williams Beuren syndrome chromosome region 27 (human)	Wbscr27	NM_024479	1.03776	0.685094
ubiquitin C	Ubc	NM_019639	1.03716	0.6859
prominin 2	Prom2	NM_178047	1.03711	0.6859
RIKEN cDNA 2310047O13 gene	2310047O13Rik	NM_024185	1.03676	0.686117
myc induced nuclear antigen	Mina	NM_025910	1.03666	0.686117
inhibitor of growth family, member 4	Ing4	NM_133345	1.03639	0.68634
ubiquitin C	Ubc	NM_019639	1.03633	0.68634
lysosomal trafficking regulator	Lyst	NM_010748	1.03518	0.687446
kinesin family member 13A	Kif13a	NM_010617	1.03468	0.687652
ubiquitin C	Ubc	NM_019639	1.03451	0.6877
sarcolemma associated protein	Slmap	NM_032008	1.03447	0.6877
transcription factor 12	Tcf12	NM_011544	1.03434	0.6877
latent transforming growth factor beta binding protein 4	Ltbp4	NM_175641	1.03433	0.6877
spermatogenesis associated glutamate (E)-rich protein 4d	Speer4d	NM_025759	1.03307	0.689893
purinergic receptor P2X, ligand-gated ion channel, 2	P2rx2	NM_153400	1.03273	0.690218
glycine receptor, beta subunit	Glrb	NM_010298	1.03271	0.690218
BTB (POZ) domain containing 11	Btbd11	XM_125798	1.03267	0.690218
MAP/microtubule affinity-regulating kinase 1	Mark1	NM_145515	1.03247	0.690514
RIKEN cDNA E130012A19 gene	E130012A19Rik	NM_175332	1.03227	0.690721
tropomyosin 3, gamma	Tpm3	NM_022314	1.0293	0.694242
amyloid beta (A4) precursor protein	App	NM_007471	1.02924	0.694271
transmembrane protein 14A	Tmem14a	NM_029398	1.02888	0.694785
DEAD (Asp-Glu-Ala-Asp) box polypeptide 5	Ddx5	NM_007840	1.02875	0.694785
endoplasmic reticulum aminopeptidase 1	Erap1	NM_030711	1.02874	0.694785
RIKEN cDNA A830073O21 gene	A830073O21Rik	NM_177118	1.02867	0.694785
N-acetyltransferase 10	Nat10	NM_153126	1.02829	0.695113
ring finger protein 113A2	Rnf113a2	NM_025525	1.02783	0.695293
fatty acid desaturase 2	Fads2	NM_019699	1.02782	0.695293
FYVE and coiled-coil domain containing 1	Fyco1	NM_148925	1.02754	0.695566
transmembrane serine protease 7	Tmprss7	NM_172455	1.02726	0.696021
YTH domain family 2	Ythdf2	NM_145393	1.02706	0.696143
syntaxin binding protein 2	Stxbp2	NM_011503	1.02683	0.696315
zinc finger, DHHC domain containing 13	Zdhhc13	NM_028031	1.02571	0.69729
tripartite motif-containing 2	Trim2	NM_030706	1.02535	0.697634
keratin 78	Krt78	NM_212487	1.02517	0.69784
optic atrophy 1 homolog (human)	Opa1	NM_133752	1.02515	0.69784
RAB8B, member RAS oncogene family	Rab8b	NM_173413	1.02491	0.698098
microtubule-associated protein 1 light chain 3 beta	Map1lc3b	NM_026160	1.02474	0.698098
Indian hedgehog	Ihh	NM_010544	1.02399	0.699028
RER1 retention in endoplasmic reticulum 1 homolog (S. cerevisiae)	Rer1	NM_026395	1.02377	0.699342
		XM_486197	1.0234	0.699409
gliomedin	Gldn	NM_177350	1.02338	0.699409
Williams Beuren syndrome chromosome region 27 (human)	Wbscr27	NM_024479	1.02314	0.699578
RIKEN cDNA 1700011A15 gene	1700011A15Rik	NM_025487	1.02289	0.699783
ceroid lipofuscinosis, neuronal 3, juvenile (Batten, Spielmeyer-Vogt disease)	Cln3	NM_009907	1.02261	0.700052
huntingtin interacting protein 1 related	Hip1r	NM_145070	1.02225	0.700405
		NC_001630	1.02182	0.700818
forkhead box P2	Foxp2	NM_053242	1.0218	0.700818
CD151 antigen	Cd151	NM_009842	1.02161	0.700975
zinc finger protein 78	Zfp78	NM_177888	1.02153	0.700975
proline dehydrogenase	Prodh	NM_011172	1.02052	0.702435
F-box protein 46	Fbxo46	NM_175530	1.01999	0.703395
		NM_001003950	1.01989	0.703455
serine palmitoyltransferase, long chain base subunit 2	Sptlc2	NM_011479	1.01983	0.703455
ubiquitin C	Ubc	NM_019639	1.01973	0.703455
fucosyltransferase 11	Fut11	XM_203633	1.01946	0.703893
[truncated: 28,058 more rows]
