# Supplementary material for: Transcriptional Program of Ciliated Epithelial Cells Reveals New Cilium and Centrosome Components and Links to Human Disease
Source: PLoS One. 2012 Dec 31;7(12):e52166. doi: 10.1371/journal.pone.0052166 (PMC3534086; doi:10.1371/journal.pone.0052166)
Supplement: Table S4 — Top 5 functional annotation clusters in FOXJ1:GFP + (ALI+4 and ALI+12) and FOXJ1:GFP - MTECs. (XLSX) [file pone.0052166.s004.xlsx]

## Sheet: Sheet1
Table S4. Top 5 functional annotation clusters in FOXJ1:GFP+ (ALI+4 and ALI+12) and FOXJ1:GFP- MTECs.
Genes that were upregulated 5-fold or more in FOXJ1:GFP+ MTECs at ALI+4 and ALI +12 were submitted to GoTermFinder (go.princeton.edu/cgi-bin/GOTermFinder) to identify enriched processes and components. The p-values indicate the significance of the enrichment of GO terms relative to the mouse genome. Functional annotation clusters were computed for subtracted as well as non-subtacted data for FOXJ…
GO Term Clusters from FOXJ1:GFP+ ALI+4 cell subsets
Annotation Cluster 1	Enrichment Score: 10.10625821917099
Category	Term	Count	%	PValue	Genes	Fold Enrichment	Bonferroni	Benjamini	FDR
GOTERM_CC_FAT	GO:0005929~cilium	28	3.83037	2.93746e-14	BBS4, BBS5, BBS7, TTLL9, BBS9, DYNC2LI1, B9D2, TTLL6, DNAHC11, CD24A, SPAG17, NPHP4, PLEKHB1, TEKT4, LRRC50, RAB27A, RPGR, RPGRIP1L, ALMS1, GAS8, EFHC1, SPAG6, IFT57, CC2D2A, DNAHC9, IFT172, IFT88, SPEF1	6.27947	7.79654e-12	7.79654e-12	3.85691e-11
SP_PIR_KEYWORDS	cilium	20	2.73598	2.23653e-12	BBS4, BBS5, BBS7, TTLL9, BBS9, DYNC2LI1, B9D2, RPGRIP1L, ALMS1, TTLL6, GAS8, SPAG17, NPHP4, SPAG6, IFT57, CC2D2A, IFT172, TEKT4, SPEF1, LRRC50	8.06632	7.3135e-10	7.3135e-10	3.02794e-09
GOTERM_CC_FAT	GO:0005932~microtubule basal body	14	1.91518	2.2123e-11	BBS5, TTLL9, CETN4, B9D2, RPGRIP1L, ALMS1, TTLL6, GAS8, NPHP4, EZR, IFT57, IFT172, CC2D2A, IFT88	12.4666	5.86259e-09	1.9542e-09	2.90032e-08
GOTERM_CC_FAT	GO:0044463~cell projection part	27	3.69357	5.50739e-11	BBS4, BBS5, BBS7, TTLL9, ITLN1, BBS9, CETN4, DYNC2LI1, B9D2, TTLL6, DNAHC11, CD24A, SPAG17, NPHP4, EZR, LRRC50, RPGRIP1L, ALMS1, GAS8, EFHC1, PPP1R9A, DNAHC5, IFT57, CC2D2A, DNAHC9, IFT172, IFT88	4.80855	1.45946e-08	2.91891e-09	7.22017e-08
SP_PIR_KEYWORDS	cell projection	26	3.55677	5.13169e-08	BBS4, BBS5, ENAH, BBS7, TTLL9, BBS9, DYNC2LI1, B9D2, TTLL6, SPAG17, NPHP4, EZR, TEKT4, LRRC50, CIB1, NGEF, IFT80, RPGRIP1L, ALMS1, GAS8, PROM1, SPAG6, IFT57, CC2D2A, IFT172, SPEF1	3.63808	1.67805e-05	8.39028e-06	6.94755e-05
GOTERM_CC_FAT	GO:0042995~cell projection	46	6.29275	5.60861e-08	BBS4, ENAH, BBS5, BBS7, CADM1, TTLL9, SYT5, BBS9, ITLN1, B9D2, DYNC2LI1, CETN4, DNAHC11, TTLL6, CD24A, SPAG17, ALCAM, NPHP4, PLEKHB1, IFT122, EZR, FSIP1, TEKT4, KNDC1, LRRC50, RAB27A, NGEF, RPGR, IFT80, RPGRIP1L, ALMS1, GAS8, TCTE3, PROM1, PPP1R9A, EFHC1, DNAHC5, SPAG6, IFT57, IFT172, DNAHC9, CC2D2A, MYH14, IFT88, DCXR, SPEF1	2.42208	1.48627e-05	1.85785e-06	7.35287e-05
Annotation Cluster 2	Enrichment Score: 6.781993188174603
Category	Term	Count	%	PValue	Genes	Fold Enrichment	Bonferroni	Benjamini	FDR
GOTERM_CC_FAT	GO:0015630~microtubule cytoskeleton	47	6.42955	6.50416e-12	CEP97, BBS4, BBS5, CEP120, KIF27, CEP76, TTLL9, CEP78, B9D2, DYNC2LI1, CETN4, TTLL6, DNAHC11, KIF9, ANKRD32, SPAG17, NPHP4, DNALI1, EZR, TEKT1, TEKT2, STRBP, TEKT4, MTAP7, CCNA1, 6330503K22RIK, RPGRIP1L, ALMS1, CEP63, GAS8, DNAIC1, CENPJ, TCTE3, EML2, PLK4, FAM82B, DNAHC5, SPAG6, IFT57, CNTROB, IFT172, DNAHC9, CC2D2A, TSGA14, DYNLRB2, IFT88, CALM1	3.16216	1.72359e-09	8.61797e-10	8.52691e-09
GOTERM_CC_FAT	GO:0044430~cytoskeletal part	63	8.61833	4.77942e-11	ENAH, KIF27, CEP76, TTLL9, CEP78, DYNC2LI1, TTLL6, SPAG17, MTAP7, CCNA1, KRT13, DNAIC1, TCTE3, EML2, KRT19, DNAHC5, FAM82B, SPAG6, KRT17, CNTROB, CC2D2A, KRT14, DNAHC9, TCHP, DYNLRB2, IFT88, CEP97, BBS4, KRT6A, MYL4, BBS5, CEP120, B9D2, CETN4, DNAHC11, KIF9, ANKRD32, KRT23, NPHP4, DNALI1, EZR, TEKT1, KRT7, TEKT2, MNS1, KRT4, TEKT4, SCNN1A, MYO5B, 6330503K22RIK, MYO5C, RPGRIP1L, ALMS1, CEP63, GAS8…	2.46433	1.26655e-08	3.16637e-09	6.26582e-08
GOTERM_CC_FAT	GO:0005815~microtubule organizing center	27	3.69357	6.01262e-10	CEP97, BBS4, BBS5, CEP120, TTLL9, CEP76, CETN4, B9D2, CEP78, TTLL6, ANKRD32, NPHP4, EZR, 6330503K22RIK, RPGRIP1L, ALMS1, GAS8, CEP63, CENPJ, PLK4, IFT57, CC2D2A, DNAHC9, IFT172, CNTROB, TSGA14, IFT88	4.32515	1.59334e-07	2.65557e-08	7.88254e-07
GOTERM_CC_FAT	GO:0005856~cytoskeleton	75	10.2599	4.14119e-09	ENAH, KIF27, TTLL9, CEP76, CEP78, DYNC2LI1, TTLL6, SPAG17, MFAP1A, MTAP7, CCNA1, IFT80, KRT13, D15WSU169E, PLEKHH1, TBCEL, DNAIC1, TCTE3, ELMO3, LRRC26, EML2, KRT19, FAM82B, DNAHC5, SPAG6, KRT17, CNTROB, DNAHC9, CC2D2A, KRT14, TCHP, DYNLRB2, IFT88, CEP97, BBS4, BBS5, KRT6A, MYL4, CEP120, B9D2, CETN4, DNAHC11, KIF9, ANKRD32, KRT23, TRIB2, PFN2, NPHP4, DNALI1, EZR, TEKT1, KRT7, TEKT2, MNS1, KRT4, S…	2.0238	1.09741e-06	1.56774e-07	5.4291e-06
SP_PIR_KEYWORDS	cytoskeleton	40	5.47196	0.000198482	CEP97, TPPP3, BBS4, ENAH, BBS5, CEP120, CEP76, TTLL9, CEP78, B9D2, DYNC2LI1, TTLL6, TRIB2, SPAG17, PFN2, NPHP4, EZR, STRBP, CCNA1, 6330503K22RIK, MUC1, UBXN11, IFT80, RPGRIP1L, ALMS1, TBCEL, CEP63, GAS8, CENPJ, LRRC26, PLK4, FAM82B, SPAG6, IFT57, CNTROB, CC2D2A, TCHP, EPB4.1L4B, TSGA14, CALM1	1.88168	0.0628481	0.01076	0.268381
GOTERM_CC_FAT	GO:0043228~non-membrane-bounded organelle	84	11.4911	0.00467505	ENAH, KIF27, TTLL9, CEP76, CEP78, DYNC2LI1, TTLL6, SPAG17, HIST2H2AA1, MFAP1A, MTAP7, CCNA1, IFT80, RING1, KRT13, D15WSU169E, PLEKHH1, TBCEL, DNAIC1, ELMO3, TCTE3, LRRC26, NEK11, EML2, KRT19, FAM82B, EYA2, DNAHC5, SPAG6, KRT17, CNTROB, DNAHC9, CC2D2A, KRT14, TCHP, DYNLRB2, IFT88, PNMA1, CEP97, BBS4, BBS5, MYL4, KRT6A, CEP120, B9D2, CETN4, HIST2H3C2, DNAHC11, KIF9, ANKRD32, KRT23, TRIB2, PFN2, TCP…	1.32527	0.711134	0.0548816	5.95845
GOTERM_CC_FAT	GO:0043232~intracellular non-membrane-bounded organelle	84	11.4911	0.00467505	ENAH, KIF27, TTLL9, CEP76, CEP78, DYNC2LI1, TTLL6, SPAG17, HIST2H2AA1, MFAP1A, MTAP7, CCNA1, IFT80, RING1, KRT13, D15WSU169E, PLEKHH1, TBCEL, DNAIC1, ELMO3, TCTE3, LRRC26, NEK11, EML2, KRT19, FAM82B, EYA2, DNAHC5, SPAG6, KRT17, CNTROB, DNAHC9, CC2D2A, KRT14, TCHP, DYNLRB2, IFT88, PNMA1, CEP97, BBS4, BBS5, MYL4, KRT6A, CEP120, B9D2, CETN4, HIST2H3C2, DNAHC11, KIF9, ANKRD32, KRT23, TRIB2, PFN2, TCP…	1.32527	0.711134	0.0548816	5.95845
Annotation Cluster 3	Enrichment Score: 5.30705873005184
Category	Term	Count	%	PValue	Genes	Fold Enrichment	Bonferroni	Benjamini	FDR
GOTERM_CC_FAT	GO:0015630~microtubule cytoskeleton	47	6.42955	6.50416e-12	CEP97, BBS4, BBS5, CEP120, KIF27, CEP76, TTLL9, CEP78, B9D2, DYNC2LI1, CETN4, TTLL6, DNAHC11, KIF9, ANKRD32, SPAG17, NPHP4, DNALI1, EZR, TEKT1, TEKT2, STRBP, TEKT4, MTAP7, CCNA1, 6330503K22RIK, RPGRIP1L, ALMS1, CEP63, GAS8, DNAIC1, CENPJ, TCTE3, EML2, PLK4, FAM82B, DNAHC5, SPAG6, IFT57, CNTROB, IFT172, DNAHC9, CC2D2A, TSGA14, DYNLRB2, IFT88, CALM1	3.16216	1.72359e-09	8.61797e-10	8.52691e-09
SP_PIR_KEYWORDS	microtubule	18	2.46238	0.00308661	TPPP3, KIF27, TTLL9, DYNC2LI1, KIF9, DNAIC1, GAS8, CENPJ, SPAG17, EML2, DNAHC5, FAM82B, SPAG6, TEKT1, TEKT2, MTAP7, TEKT4, DYNLRB2	2.23375	0.636102	0.106242	4.0989
GOTERM_CC_FAT	GO:0005874~microtubule	17	2.32558	0.00597243	KIF27, TTLL9, DYNC2LI1, KIF9, DNAIC1, GAS8, CENPJ, SPAG17, EML2, DNAHC5, FAM82B, SPAG6, TEKT1, TEKT2, MTAP7, TEKT4, DYNLRB2	2.14455	0.795552	0.0666912	7.55287
Annotation Cluster 4	Enrichment Score: 4.4005559825209986
Category	Term	Count	%	PValue	Genes	Fold Enrichment	Bonferroni	Benjamini	FDR
PIR_SUPERFAMILY	PIRSF006355:raft-associated integral membrane protein with MARVEL domain, MAL/Bene/MAL2 types	5	0.683995	2.68943e-06	MALL, MAL2, CMTM8, PLLP, MAL	36.3214	0.000682883	0.000682883	0.0035025
INTERPRO	IPR013295:Myelin and lymphocyte (MAL)	5	0.683995	5.51854e-06	MALL, MAL2, CMTM8, PLLP, MAL	30.5206	0.00480611	0.00480611	0.00856779
INTERPRO	IPR008253:Marvel	7	0.957592	0.000298133	MALL, MAL2, MARVELD2, MARVELD3, CMTM8, PLLP, MAL	7.36705	0.229186	0.12204	0.461883
UP_SEQ_FEATURE	domain:MARVEL	7	0.957592	0.000564783	MALL, MAL2, MARVELD2, MARVELD3, CMTM8, PLLP, MAL	6.4765	0.579868	0.579868	0.936875
Annotation Cluster 5	Enrichment Score: 4.276988955997836
Category	Term	Count	%	PValue	Genes	Fold Enrichment	Bonferroni	Benjamini	FDR
GOTERM_BP_FAT	GO:0007017~microtubule-based process	20	2.73598	1.04156e-05	PRKCZ, BBS4, TPPP3, CEP120, KIF27, CRYAA, DNAHC11, KIF9, CEP63, TCTE3, CENPJ, DNAHC5, TEKT1, CNTROB, DNAHC9, TEKT2, NEURL1A, MTAP7, TEKT4, HAP1	3.30247	0.019248	0.00645761	0.0177613
GOTERM_BP_FAT	GO:0000226~microtubule cytoskeleton organization	13	1.77839	7.84569e-05	BBS4, TPPP3, PRKCZ, CEP120, CEP63, CENPJ, TEKT1, DNAHC9, CNTROB, TEKT2, MTAP7, TEKT4, NEURL1A	4.08048	0.136193	0.020698	0.133716
GOTERM_BP_FAT	GO:0007010~cytoskeleton organization	23	3.14637	0.0001806	PRKCZ, BBS4, TPPP3, KRT6A, ENAH, CEP120, CRYAA, FOXJ1, RGNEF, CEP63, CENPJ, PFN2, PPP1R9A, EZR, KRT17, TEKT1, CNTROB, KRT14, DNAHC9, TEKT2, NEURL1A, MTAP7, TEKT4	2.45811	0.286112	0.0255922	0.307548
GO Term Clusters from FoxJ1:GFP+ ALI+4 cell subsets (subtracted)
Annotation Cluster 1	Enrichment Score: 16.390348854552066
Category	Term	Count	%	PValue	Genes	Fold Enrichment	Bonferroni	Benjamini	FDR
GOTERM_CC_FAT	GO:0015630~microtubule cytoskeleton	71	10.1865	1.7582e-34	TTLL8, KIF27, TTLL9, CEP76, CEP78, DYNC2LI1, TTLL6, TTLL1, SPAG17, TTLL3, KIFAP3, CCNA1, TUBA1A, KIF5C, PCM1, DNAIC1, TCTE3, DNAHC2, EML2, SASS6, EML1, FAM82B, SPAG6, SPAG5, FGFR1OP, DNAHC8, CNTROB, DNAHC9, CC2D2A, MTAP1B, DYNLRB2, IFT88, CEP97, BBS4, SDCCAG8, BBS5, CEP120, NEK2, USP2, CETN4, DNAHC11, KIF9, CEP55, ANKRD32, NPHP4, DNALI1, TEKT1, TEKT2, ODF2, STRBP, TEKT4, 6330503K22RIK, NUDC, KIF3…	5.87159	5.02846e-32	5.02846e-32	2.33236e-31
GOTERM_CC_FAT	GO:0044430~cytoskeletal part	76	10.9039	2.19832e-23	ENAH, KIF27, TTLL8, TTLL9, CEP76, CEP78, DYNC2LI1, TTLL6, TTLL1, SPAG17, TTLL3, KIFAP3, CCNA1, TUBA1A, ARC, KIF5C, PCM1, DNAIC1, TCTE3, DNAHC2, EML2, SASS6, EML1, FAM82B, SPAG6, SPAG5, FGFR1OP, DNAHC8, CNTROB, DNAHC9, CC2D2A, MTAP1B, TCHP, DYNLRB2, IFT88, CEP97, BBS4, BBS5, MYL4, SDCCAG8, CEP120, NEK2, USP2, CETN4, DNAHC11, KIF9, CEP55, ANKRD32, NPHP4, DNALI1, SORBS1, TEKT1, TEKT2, MNS1, ODF2, TE…	3.65412	6.2872e-21	3.1436e-21	2.91621e-20
GOTERM_CC_FAT	GO:0005815~microtubule organizing center	36	5.16499	5.82381e-20	CEP97, BBS4, BBS5, SDCCAG8, CEP120, CEP76, TTLL9, USP2, CEP78, CETN4, TTLL6, CEP55, ANKRD32, NPHP4, ODF2, 6330503K22RIK, NIN, CEP135, RPGRIP1L, ALMS1, SFI1, CEP63, PCM1, GAS8, CENPJ, SASS6, PLK4, IFT57, FGFR1OP, CNTROB, CC2D2A, DNAHC9, IFT172, TUBD1, TSGA14, IFT88	7.08844	1.66561e-17	5.55203e-18	7.72563e-17
GOTERM_CC_FAT	GO:0005856~cytoskeleton	86	12.3386	1.74865e-19	ENAH, KIF27, TTLL8, TTLL9, CEP76, CEP78, DYNC2LI1, TTLL6, TTLL1, SPAG17, TTLL3, KIFAP3, CCNA1, TUBA1A, ARC, IFT80, KIF5C, D15WSU169E, SPIRE1, TBCEL, PCM1, ARHGAP24, DNAIC1, TCTE3, DNAHC2, EML2, SASS6, EML1, FAM82B, SPAG6, SPAG5, FGFR1OP, DNAHC8, CNTROB, DNAHC9, CC2D2A, MTAP1B, TCHP, DYNLRB2, IFT88, CEP97, TRIOBP, BBS4, BBS5, MYL4, SDCCAG8, CEP120, NEK2, USP2, CETN4, DNAHC11, KIF9, CEP55, ANKRD32,…	2.85243	5.00113e-17	1.25028e-17	2.31969e-16
GOTERM_CC_FAT	GO:0005813~centrosome	27	3.87374	1.16596e-13	CEP97, BBS4, SDCCAG8, CEP120, USP2, CEP76, CETN4, CEP78, CEP55, ANKRD32, NPHP4, ODF2, 6330503K22RIK, NIN, CEP135, RPGRIP1L, ALMS1, SFI1, PCM1, CEP63, CENPJ, SASS6, PLK4, FGFR1OP, CNTROB, TUBD1, TSGA14	6.27991	3.334e-11	4.76286e-12	1.54643e-10
GOTERM_CC_FAT	GO:0005874~microtubule	32	4.5911	2.96858e-13	TTLL8, KIF27, TTLL9, DYNC2LI1, KIF9, TTLL1, SPAG17, TTLL3, TEKT1, TEKT2, ODF2, TEKT4, TUBA1A, NUDC, KIF3A, DNALC4, NIN, KIF5C, GAS8, DNAIC1, CENPJ, LRRC49, EML2, DNAHC2, FAM82B, EML1, SPAG6, SPAG5, DNAHC8, MTAP1B, TUBD1, DYNLRB2	4.9619	8.49059e-11	1.06132e-11	3.93818e-10
SP_PIR_KEYWORDS	cytoskeleton	57	8.17791	4.31821e-12	ENAH, TTLL8, CEP76, TTLL9, DYNC2LI1, CEP78, TTLL6, TTLL1, SPAG17, TTLL3, CCNA1, ARC, IFT80, SPIRE1, TBCEL, ARHGAP24, PCM1, DNAHC2, SASS6, FAM82B, SPAG6, SPAG5, FGFR1OP, CC2D2A, CNTROB, TCHP, CEP97, TRIOBP, BBS4, TPPP3, SDCCAG8, BBS5, CEP120, CEP55, TRIB2, PFN2, NPHP4, SORBS1, ODF2, STRBP, 6330503K22RIK, NUDC, UBXN11, NIN, CEP135, RPGRIP1L, ALMS1, SFI1, CEP63, GAS8, CENPJ, LRRC49, PLK4, IFT57, TUB…	2.82458	1.37751e-09	4.5917e-10	5.82445e-09
SP_PIR_KEYWORDS	microtubule	33	4.73458	6.38847e-12	TPPP3, TTLL8, KIF27, TTLL9, DYNC2LI1, KIF9, TTLL1, SPAG17, TTLL3, TEKT1, TEKT2, ODF2, TEKT4, TUBA1A, NUDC, KIF3A, DNALC4, NIN, KIF5C, GAS8, DNAIC1, CENPJ, LRRC49, EML2, DNAHC2, FAM82B, EML1, SPAG6, SPAG5, DNAHC8, MTAP1B, TUBD1, DYNLRB2	4.31389	2.03791e-09	5.09478e-10	8.6168e-09
GOTERM_CC_FAT	GO:0043228~non-membrane-bounded organelle	100	14.3472	1.82286e-11	HIST2H2AA2, ENAH, CEP76, CEP78, DYNC2LI1, HIST2H2AA1, KIFAP3, H2AFX, CCNA1, SATB1, ARC, SGOL2, KIF5C, D15WSU169E, SPIRE1, PCM1, DNAHC2, SPAG6, SPAG5, RFC2, DNAHC8, FGFR1OP, MTAP1B, CC2D2A, DNAHC9, CNTROB, DYNLRB2, PNMA1, CEP97, BBS4, BBS5, MYL4, NEK2, PFN2, TCP11, NPHP4, MNS1, STRBP, HIST1H4J, NUDC, HIST1H4H, ERCC6L, UBXN11, DNALC4, KIF3A, NIN, RPGRIP1L, ALMS1, GAS8, PLK4, TUBD1, HIST1H3D, DDX54,…	1.93925	5.21339e-09	5.79266e-10	2.41814e-08
GOTERM_CC_FAT	GO:0043232~intracellular non-membrane-bounded organelle	100	14.3472	1.82286e-11	HIST2H2AA2, ENAH, CEP76, CEP78, DYNC2LI1, HIST2H2AA1, KIFAP3, H2AFX, CCNA1, SATB1, ARC, SGOL2, KIF5C, D15WSU169E, SPIRE1, PCM1, DNAHC2, SPAG6, SPAG5, RFC2, DNAHC8, FGFR1OP, MTAP1B, CC2D2A, DNAHC9, CNTROB, DYNLRB2, PNMA1, CEP97, BBS4, BBS5, MYL4, NEK2, PFN2, TCP11, NPHP4, MNS1, STRBP, HIST1H4J, NUDC, HIST1H4H, ERCC6L, UBXN11, DNALC4, KIF3A, NIN, RPGRIP1L, ALMS1, GAS8, PLK4, TUBD1, HIST1H3D, DDX54,…	1.93925	5.21339e-09	5.79266e-10	2.41814e-08
Annotation Cluster 2	Enrichment Score: 11.05030422862316
Category	Term	Count	%	PValue	Genes	Fold Enrichment	Bonferroni	Benjamini	FDR
GOTERM_CC_FAT	GO:0005929~cilium	30	4.30416	1.44503e-18	BBS4, BBS5, BBS7, TTLL8, TTLL9, BBS9, DYNC2LI1, TTLL6, DNAHC11, SPAG17, TTLL3, NPHP4, PLEKHB1, ODF2, TEKT4, LRRC50, KIF5C, RPGRIP1L, ALMS1, GAS8, DNAHC2, BBS2, EFHC1, SPAG6, IFT57, IFT172, CC2D2A, DNAHC9, IFT88, SPEF1	8.26984	4.13278e-16	8.26556e-17	1.91692e-15
SP_PIR_KEYWORDS	cilium	24	3.44333	2.8425e-17	BBS4, BBS5, BBS7, TTLL8, TTLL9, BBS9, DYNC2LI1, RPGRIP1L, ALMS1, TTLL6, GAS8, SPAG17, TTLL3, DNAHC2, BBS2, NPHP4, SPAG6, IFT57, CC2D2A, IFT172, ODF2, TEKT4, SPEF1, LRRC50	10.1965	9.06756e-15	4.53378e-15	3.83399e-14
GOTERM_CC_FAT	GO:0044463~cell projection part	29	4.16069	8.93823e-15	BBS4, CDK5R1, BBS5, BBS7, TTLL8, TTLL9, BBS9, ITLN1, CETN4, DYNC2LI1, TTLL6, DNAHC11, SPAG17, TTLL3, NPHP4, LRRC50, ARC, KIF5C, RPGRIP1L, ALMS1, GAS8, DNAHC2, BBS2, EFHC1, IFT57, CC2D2A, DNAHC9, IFT172, IFT88	6.34832	2.57194e-12	4.28657e-13	1.19349e-11
GOTERM_CC_FAT	GO:0042995~cell projection	47	6.74319	2.20264e-11	BBS4, CDK5R1, BBS5, ENAH, TTLL8, BBS7, CADM1, SYT5, TTLL9, BBS9, ITLN1, DYNC2LI1, CETN4, DNAHC11, TTLL6, SPAG17, TTLL3, NPHP4, PLEKHB1, IFT122, FSIP1, CXCR4, ODF2, TEKT4, KNDC1, LRRC50, SPN, ARC, IFT80, KIF5C, RPGRIP1L, ALMS1, BASP1, ARHGAP24, GAS8, TCTE3, DNAHC2, BBS2, EFHC1, SPAG6, IFT57, DNAHC8, IFT172, DNAHC9, CC2D2A, IFT88, SPEF1	3.04186	6.29958e-09	6.29958e-10	2.92195e-08
SP_PIR_KEYWORDS	cell projection	29	4.16069	1.86341e-10	BBS4, ENAH, BBS5, BBS7, TTLL8, TTLL9, BBS9, DYNC2LI1, TTLL6, SPAG17, TTLL3, NPHP4, ODF2, TEKT4, LRRC50, ARC, IFT80, RPGRIP1L, ALMS1, BASP1, ARHGAP24, GAS8, DNAHC2, BBS2, SPAG6, IFT57, CC2D2A, IFT172, SPEF1	4.27454	5.94428e-08	1.18886e-08	2.51339e-07
GOTERM_CC_FAT	GO:0044441~cilium part	13	1.86514	4.41894e-10	BBS4, BBS5, TTLL8, BBS7, BBS9, KIF5C, DYNC2LI1, RPGRIP1L, TTLL3, DNAHC2, BBS2, DNAHC9, LRRC50	11.7997	1.26382e-07	1.14892e-08	5.86199e-07
GOTERM_CC_FAT	GO:0005932~microtubule basal body	12	1.72166	7.14918e-10	BBS5, NPHP4, TTLL9, IFT57, CC2D2A, CETN4, IFT172, RPGRIP1L, ALMS1, TTLL6, GAS8, IFT88	13.1345	2.04466e-07	1.70389e-08	9.48381e-07
GOTERM_CC_FAT	GO:0005930~axoneme	11	1.57819	3.05134e-08	DNAHC2, EFHC1, TTLL8, DYNC2LI1, DNAHC9, RPGRIP1L, DNAHC11, IFT88, SPAG17, LRRC50, TTLL3	11.0637	8.7268e-06	6.23345e-07	4.04779e-05
GOTERM_CC_FAT	GO:0035085~cilium axoneme	7	1.0043	2.42726e-05	DNAHC2, TTLL8, DYNC2LI1, DNAHC9, RPGRIP1L, LRRC50, TTLL3	11.3261	0.00691801	0.000385595	0.0321943
Annotation Cluster 3	Enrichment Score: 7.161680432634026
Category	Term	Count	%	PValue	Genes	Fold Enrichment	Bonferroni	Benjamini	FDR
GOTERM_BP_FAT	GO:0007017~microtubule-based process	29	4.16069	2.74739e-12	TPPP3, BBS4, CEP120, KIF27, DNAHC11, KIF9, TTLL3, TEKT1, KIFAP3, TEKT2, TEKT4, NEURL1A, TUBA1A, HAP1, KIF3A, DNALC4, CRYAA, KIF5C, CEP63, CENPJ, TCTE3, DNAHC2, BBS2, DNAHC8, FGFR1OP, CNTROB, MTAP1B, DNAHC9, TUBD1	5.08868	4.44797e-09	4.44797e-09	4.60698e-09
GOTERM_BP_FAT	GO:0000226~microtubule cytoskeleton organization	15	2.15208	1.62692e-06	BBS4, TPPP3, CEP120, CEP63, CENPJ, TTLL3, BBS2, TEKT1, FGFR1OP, DNAHC9, MTAP1B, CNTROB, TEKT2, TEKT4, NEURL1A	5.00331	0.00263051	0.000329193	0.0027281
GOTERM_BP_FAT	GO:0007010~cytoskeleton organization	23	3.29986	7.32274e-05	BBS4, TPPP3, ENAH, CEP120, CRYAA, FOXJ1, FHDC1, RGNEF, CEP63, CENPJ, TTLL3, BBS2, PFN2, CAPN10, SORBS1, TEKT1, FGFR1OP, CNTROB, DNAHC9, MTAP1B, TEKT2, NEURL1A, TEKT4	2.61216	0.111801	0.00694982	0.122722
Annotation Cluster 4	Enrichment Score: 5.082758867057437
Category	Term	Count	%	PValue	Genes	Fold Enrichment	Bonferroni	Benjamini	FDR
GOTERM_MF_FAT	GO:0017076~purine nucleotide binding	90	12.9125	2.1499e-08	ACOX2, GRPEL2, STK33, KIF27, TTLL8, FIGNL1, STK36, PASK, PIP5K1B, ITPKA, CKB, HSPH1, MCM8, POLG2, DDX20, TUBA1A, RABL4, HSP90AA1, RABL5, KIF5C, SPAG1, IFI47, RBKS, PIM2, MORC1, ARL6, HLTF, CDKL2, NEK11, NME7, DNAHC2, NME5, CDKL1, HIPK1, RFK, RFC2, DNAHC8, HIPK3, DNAHC9, RUVBL2, RUVBL1, STEAP1, NEK5, SLC27A2, MELK, UBE2T, CAMK1D, COASY, CHKA, NEK3, NEK2, CETN4, DNAHC11, PXK, KIT, KIF9, RRAGD, TRIB…	1.79044	1.05989e-05	1.05989e-05	3.0898e-05
GOTERM_MF_FAT	GO:0032553~ribonucleotide binding	87	12.4821	2.99268e-08	STK33, KIF27, TTLL8, FIGNL1, STK36, PASK, PIP5K1B, ITPKA, CKB, HSPH1, MCM8, POLG2, DDX20, TUBA1A, RABL4, HSP90AA1, RABL5, KIF5C, SPAG1, IFI47, RBKS, PIM2, MORC1, ARL6, HLTF, CDKL2, NEK11, NME7, DNAHC2, NME5, CDKL1, HIPK1, RFK, RFC2, DNAHC8, HIPK3, DNAHC9, RUVBL2, RUVBL1, NEK5, SLC27A2, MELK, UBE2T, CAMK1D, COASY, CHKA, NEK3, NEK2, CETN4, DNAHC11, PXK, KIT, KIF9, RRAGD, TRIB2, CMPK2, N4BP2, STK32A…	1.80304	1.47538e-05	7.37692e-06	4.30104e-05
GOTERM_MF_FAT	GO:0032555~purine ribonucleotide binding	87	12.4821	2.99268e-08	STK33, KIF27, TTLL8, FIGNL1, STK36, PASK, PIP5K1B, ITPKA, CKB, HSPH1, MCM8, POLG2, DDX20, TUBA1A, RABL4, HSP90AA1, RABL5, KIF5C, SPAG1, IFI47, RBKS, PIM2, MORC1, ARL6, HLTF, CDKL2, NEK11, NME7, DNAHC2, NME5, CDKL1, HIPK1, RFK, RFC2, DNAHC8, HIPK3, DNAHC9, RUVBL2, RUVBL1, NEK5, SLC27A2, MELK, UBE2T, CAMK1D, COASY, CHKA, NEK3, NEK2, CETN4, DNAHC11, PXK, KIT, KIF9, RRAGD, TRIB2, CMPK2, N4BP2, STK32A…	1.80304	1.47538e-05	7.37692e-06	4.30104e-05
GOTERM_MF_FAT	GO:0005524~ATP binding	74	10.6169	5.05202e-08	STK33, KIF27, TTLL8, FIGNL1, STK36, PASK, PIP5K1B, ITPKA, CKB, HSPH1, MCM8, POLG2, DDX20, HSP90AA1, KIF5C, RBKS, PIM2, MORC1, HLTF, CDKL2, NEK11, NME7, DNAHC2, NME5, CDKL1, HIPK1, RFK, RFC2, DNAHC8, HIPK3, DNAHC9, RUVBL2, RUVBL1, NEK5, SLC27A2, UBE2T, MELK, CAMK1D, COASY, CHKA, NEK3, NEK2, CETN4, DNAHC11, PXK, KIT, KIF9, TRIB2, CMPK2, N4BP2, STK32A, HSPA2, ZAP70, DYRK3, TAF9, ENTPD1, ACSL3, ERCC6…	1.90878	2.49062e-05	8.30212e-06	7.2607e-05
GOTERM_MF_FAT	GO:0030554~adenyl nucleotide binding	77	11.0473	6.1768e-08	ACOX2, GRPEL2, STK33, KIF27, TTLL8, FIGNL1, STK36, PASK, PIP5K1B, ITPKA, CKB, HSPH1, MCM8, POLG2, DDX20, HSP90AA1, KIF5C, RBKS, PIM2, MORC1, HLTF, CDKL2, NEK11, NME7, DNAHC2, NME5, CDKL1, HIPK1, RFK, RFC2, DNAHC8, HIPK3, DNAHC9, RUVBL2, RUVBL1, STEAP1, NEK5, SLC27A2, UBE2T, MELK, CAMK1D, COASY, CHKA, NEK3, NEK2, CETN4, DNAHC11, PXK, KIT, KIF9, TRIB2, CMPK2, N4BP2, STK32A, HSPA2, ZAP70, DYRK3, TAF…	1.86713	3.04512e-05	7.61288e-06	8.87721e-05
GOTERM_MF_FAT	GO:0032559~adenyl ribonucleotide binding	74	10.6169	8.13088e-08	STK33, KIF27, TTLL8, FIGNL1, STK36, PASK, PIP5K1B, ITPKA, CKB, HSPH1, MCM8, POLG2, DDX20, HSP90AA1, KIF5C, RBKS, PIM2, MORC1, HLTF, CDKL2, NEK11, NME7, DNAHC2, NME5, CDKL1, HIPK1, RFK, RFC2, DNAHC8, HIPK3, DNAHC9, RUVBL2, RUVBL1, NEK5, SLC27A2, UBE2T, MELK, CAMK1D, COASY, CHKA, NEK3, NEK2, CETN4, DNAHC11, PXK, KIT, KIF9, TRIB2, CMPK2, N4BP2, STK32A, HSPA2, ZAP70, DYRK3, TAF9, ENTPD1, ACSL3, ERCC6…	1.88656	4.00844e-05	8.01701e-06	0.000116856
GOTERM_MF_FAT	GO:0001883~purine nucleoside binding	77	11.0473	8.81838e-08	ACOX2, GRPEL2, STK33, KIF27, TTLL8, FIGNL1, STK36, PASK, PIP5K1B, ITPKA, CKB, HSPH1, MCM8, POLG2, DDX20, HSP90AA1, KIF5C, RBKS, PIM2, MORC1, HLTF, CDKL2, NEK11, NME7, DNAHC2, NME5, CDKL1, HIPK1, RFK, RFC2, DNAHC8, HIPK3, DNAHC9, RUVBL2, RUVBL1, STEAP1, NEK5, SLC27A2, UBE2T, MELK, CAMK1D, COASY, CHKA, NEK3, NEK2, CETN4, DNAHC11, PXK, KIT, KIF9, TRIB2, CMPK2, N4BP2, STK32A, HSPA2, ZAP70, DYRK3, TAF…	1.85145	4.34737e-05	7.24574e-06	0.000126736
GOTERM_MF_FAT	GO:0001882~nucleoside binding	77	11.0473	1.15291e-07	ACOX2, GRPEL2, STK33, KIF27, TTLL8, FIGNL1, STK36, PASK, PIP5K1B, ITPKA, CKB, HSPH1, MCM8, POLG2, DDX20, HSP90AA1, KIF5C, RBKS, PIM2, MORC1, HLTF, CDKL2, NEK11, NME7, DNAHC2, NME5, CDKL1, HIPK1, RFK, RFC2, DNAHC8, HIPK3, DNAHC9, RUVBL2, RUVBL1, STEAP1, NEK5, SLC27A2, UBE2T, MELK, CAMK1D, COASY, CHKA, NEK3, NEK2, CETN4, DNAHC11, PXK, KIT, KIF9, TRIB2, CMPK2, N4BP2, STK32A, HSPA2, ZAP70, DYRK3, TAF…	1.83956	5.68367e-05	8.11972e-06	0.000165694
GOTERM_MF_FAT	GO:0000166~nucleotide binding	93	13.3429	3.10817e-06	ACOX2, GRPEL2, STK33, KIF27, TTLL8, FIGNL1, STK36, PASK, PIP5K1B, ITPKA, CKB, HSPH1, MCM8, POLG2, DDX20, TUBA1A, RABL4, HSP90AA1, RABL5, KIF5C, SPAG1, IFI47, RBKS, PIM2, MORC1, ARL6, HLTF, CDKL2, NEK11, NME7, DNAHC2, NME5, CDKL1, HIPK1, RFC2, RFK, DNAHC8, HIPK3, DNAHC9, RDBP, RUVBL2, RUVBL1, STEAP1, NEK5, SLC27A2, MELK, UBE2T, CAMK1D, COASY, CHKA, NEK3, NEK2, CETN4, DNAHC11, PXK, KIT, KIF9, RRAGD…	1.5857	0.00153116	0.000191523	0.00446692
SP_PIR_KEYWORDS	kinase	42	6.02582	0.000864422	CHKA, COASY, STK33, CDK5R1, NEK3, NEK2, STK36, PASK, PIP5K1B, KIT, ITPKA, CMPK2, CKB, STK32A, ZAP70, DYRK3, TAF9, KNDC1, CPT1B, MAK, AK1, BMX, RBKS, LRGUK, PIM2, CDKL2, NME7, NEK11, PLK4, CDKL1, GCK, HIPK1, RFK, RPS6KA2, HIPK3, MAPK15, CKS2, GRK4, 1190002A17RIK, NEK5, MELK, CAMK1D	1.71624	0.241088	0.0209972	1.15967
SP_PIR_KEYWORDS	atp-binding	66	9.46915	0.00128668	STK33, KIF27, FIGNL1, STK36, PASK, PIP5K1B, ITPKA, CKB, HSPH1, MCM8, DDX20, HSP90AA1, KIF5C, RBKS, PIM2, HLTF, CDKL2, NEK11, NME7, DNAHC2, CDKL1, HIPK1, RFK, RFC2, DNAHC8, HIPK3, DNAHC9, RUVBL2, RUVBL1, NEK5, SLC27A2, UBE2T, MELK, CAMK1D, CHKA, COASY, NEK3, NEK2, DNAHC11, KIT, KIF9, CMPK2, STK32A, HSPA2, ZAP70, DYRK3, TAF9, ENTPD1, ACSL3, ERCC6L, KIF3A, MAK, AK1, BMX, LRGUK, ABCB6, PLK4, HSPA12A,…	1.48154	0.336825	0.0289107	1.72162
SP_PIR_KEYWORDS	nucleotide-binding	78	11.1908	0.00294394	STK33, KIF27, FIGNL1, STK36, PASK, PIP5K1B, ITPKA, CKB, HSPH1, MCM8, DDX20, TUBA1A, RABL4, HSP90AA1, RABL5, KIF5C, SPAG1, RBKS, PIM2, ARL6, HLTF, CDKL2, NEK11, NME7, DNAHC2, CDKL1, HIPK1, RFK, RFC2, DNAHC8, HIPK3, DNAHC9, RUVBL2, RUVBL1, NEK5, SLC27A2, MELK, UBE2T, CAMK1D, COASY, CHKA, NEK3, NEK2, DNAHC11, KIT, KIF9, RRAGD, CMPK2, STK32A, HSPA2, ZAP70, RHOBTB1, DYRK3, TAF9, ENTPD1, ACSL3, ERCC6L,…	1.38162	0.609568	0.0570871	3.89864
UP_SEQ_FEATURE	nucleotide phosphate-binding region:ATP	51	7.31707	0.0112643	STK33, KIF27, FIGNL1, STK36, PASK, ITPKA, CKB, MCM8, DDX20, KIF5C, PIM2, HLTF, CDKL2, NEK11, DNAHC2, CDKL1, HIPK1, RFC2, HIPK3, DNAHC8, RUVBL2, RUVBL1, NEK5, MELK, CAMK1D, CHKA, COASY, NEK3, NEK2, KIT, KIF9, CMPK2, STK32A, ZAP70, DYRK3, TAF9, ERCC6L, KIF3A, MAK, AK1, BMX, LRGUK, ABCB6, PLK4, GCK, RPS6KA2, MAPK15, 1190002A17RIK, GRK4, DHX40, DDX54	1.41643	1	0.706553	17.0361
UP_SEQ_FEATURE	binding site:ATP	30	4.30416	0.065662	CHKA, STK33, NEK3, NEK2, STK36, PASK, KIT, ITPKA, CKB, STK32A, ZAP70, DYRK3, MAK, BMX, PIM2, CDKL2, NEK11, NME7, PLK4, CDKL1, GCK, HIPK1, RPS6KA2, RFK, HIPK3, MAPK15, GRK4, NEK5, MELK, CAMK1D	1.38662	1	0.981345	67.3632
SP_PIR_KEYWORDS	transferase	56	8.03443	0.15342	STK33, CPT2, STK36, PASK, PIP5K1B, ITPKA, CKB, ST6GALNAC4, POMT1, POLG2, PTDSS2, ZDHHC1, LPGAT1, SPTLC3, METTL6, RBKS, PIM2, CDS1, CDKL2, NME7, NEK11, CDKL1, HIPK1, RFK, HIPK3, AS3MT, NEK5, MELK, CAMK1D, CHKA, COASY, NAGS, NEK3, NEK2, KIT, CMPK2, STK32A, POLE3, ZAP70, DYRK3, TAF9, PCYT1B, GTF3C4, B4GALT4, CPT1B, ST6GAL1, MAK, AK1, BMX, LRGUK, PLK4, GCK, RPS6KA2, MAPK15, 1190002A17RIK, GRK4	1.16811	1	0.800111	89.4227
Annotation Cluster 5	Enrichment Score: 4.752673969228751
Category	Term	Count	%	PValue	Genes	Fold Enrichment	Bonferroni	Benjamini	FDR
GOTERM_CC_FAT	GO:0044441~cilium part	13	1.86514	4.41894e-10	BBS4, BBS5, TTLL8, BBS7, BBS9, KIF5C, DYNC2LI1, RPGRIP1L, TTLL3, DNAHC2, BBS2, DNAHC9, LRRC50	11.7997	1.26382e-07	1.14892e-08	5.86199e-07
GOTERM_CC_FAT	GO:0060170~cilium membrane	5	0.71736	3.25339e-05	BBS4, BBS2, BBS5, BBS7, BBS9	23.2589	0.00926168	0.000489608	0.0431495
GOTERM_BP_FAT	GO:0045444~fat cell differentiation	8	1.14778	0.00121296	BBS4, BBS2, BBS7, BBS9, ALMS1, CBY1, ARL6, 1100001G20RIK	4.85568	0.85984	0.0727905	2.01464
GOTERM_CC_FAT	GO:0031253~cell projection membrane	6	0.860832	0.00559507	BBS4, BBS2, BBS5, BBS7, ITLN1, BBS9	5.19269	0.799047	0.0735669	7.17279
GO Term Clusters from FoxJ1:GFP+ ALI+12 cell subsets
Annotation Cluster 1	Enrichment Score: 4.4809491664891725
Category	Term	Count	%	PValue	Genes	Fold Enrichment	Bonferroni	Benjamini	FDR
KEGG_PATHWAY	mmu00982:Drug metabolism	16	2.48834	2.05338e-09	GSTA1, GSTA2, GSTA3, GSTA4, ADH7, CYP2B10, GSTM6, ALDH3B1, CYP2A12, GSTM1, FMO2, ALDH1A3, FMO3, CYP2A5, GSTO2, CYP2A4	7.37414	2.38192e-07	2.38192e-07	2.34267e-06
KEGG_PATHWAY	mmu00980:Metabolism of xenobiotics by cytochrome P450	14	2.17729	3.12124e-08	GSTA1, GSTA2, GSTA3, GSTA4, CYP2F2, CYP2S1, EPHX1, ADH7, CYP2B10, GSTM6, ALDH3B1, GSTM1, ALDH1A3, GSTO2	7.33224	3.62063e-06	1.81032e-06	3.56096e-05
INTERPRO	IPR017933:Glutathione S-transferase/chloride channel, C-terminal	9	1.39969	6.87811e-06	GSTM1, GSTA1, GSTA2, GSTA3, GSTA4, CLIC3, CLIC6, GSTO2, GSTM6	8.58024	0.00583619	0.00292237	0.0106431
UP_SEQ_FEATURE	domain:GST N-terminal	8	1.24417	9.85861e-06	GSTM1, GSTA1, GSTA2, GSTA3, GSTA4, CLIC3, GSTO2, GSTM6	9.77486	0.0140865	0.0140865	0.0162969
INTERPRO	IPR004045:Glutathione S-transferase, N-terminal	8	1.24417	1.31258e-05	GSTM1, GSTA1, GSTA2, GSTA3, GSTA4, CLIC3, GSTO2, GSTM6	9.60422	0.011108	0.00371645	0.0203098
KEGG_PATHWAY	mmu00480:Glutathione metabolism	10	1.55521	1.37496e-05	GPX2, GSTM1, GSTA1, GSTA2, GSTA3, GCLC, GSTA4, IDH1, GSTO2, GSTM6	6.64736	0.00159369	0.000531513	0.0156856
UP_SEQ_FEATURE	domain:GST C-terminal	9	1.39969	2.10563e-05	GSTM1, GSTA1, GSTA2, GSTA3, GSTA4, CLIC3, CLIC6, GSTO2, GSTM6	7.33115	0.0298459	0.015036	0.0348044
GOTERM_MF_FAT	GO:0004364~glutathione transferase activity	7	1.08865	9.35778e-05	GSTM1, GSTA1, GSTA2, GSTA3, GSTA4, GSTO2, GSTM6	9.01143	0.0489228	0.0489228	0.135987
INTERPRO	IPR012335:Thioredoxin fold	13	2.02177	0.000102055	GSTA1, GSTA2, GSTA3, GSTA4, GSTM6, GSTM1, GPX2, CLIC3, PRDX6, CLIC6, SH3BGRL2, GSTO2, AGR2	3.97533	0.0831881	0.0172206	0.157809
PIR_SUPERFAMILY	PIRSF000503:glutathione transferase	6	0.933126	0.000223061	GSTM1, GSTA1, GSTA2, GSTA3, GSTA4, GSTM6	10.1552	0.0561417	0.0190754	0.290997
INTERPRO	IPR010987:Glutathione S-transferase, C-terminal-like	7	1.08865	0.000262279	GSTA1, GSTA2, GSTA3, GSTA4, CLIC3, CLIC6, GSTM6	7.56332	0.200068	0.0365212	0.405098
INTERPRO	IPR003080:Glutathione S-transferase, alpha class	4	0.622084	0.000541873	GSTA1, GSTA2, GSTA3, GSTA4	21.6095	0.36951	0.0450782	0.835248
INTERPRO	IPR004046:Glutathione S-transferase, C-terminal	6	0.933126	0.00148539	GSTM1, GSTA1, GSTA2, GSTA3, GSTA4, GSTM6	6.94591	0.717762	0.100051	2.27404
SP_PIR_KEYWORDS	dimer	4	0.622084	0.00173265	GSTM1, GSTA1, GSTA3, ADH7	15.2338	0.451199	0.0722587	2.33991
GOTERM_MF_FAT	GO:0016765~transferase activity, transferring alkyl or aryl (other than methyl) groups	7	1.08865	0.00474506	GSTM1, GSTA1, GSTA2, GSTA3, GSTA4, GSTO2, GSTM6	4.4207	0.921872	0.399433	6.68253
Annotation Cluster 2	Enrichment Score: 4.02474300693344
Category	Term	Count	%	PValue	Genes	Fold Enrichment	Bonferroni	Benjamini	FDR
INTERPRO	IPR013295:Myelin and lymphocyte (MAL)	5	0.777605	4.33982e-06	MALL, MAL2, CMTM8, PLLP, MAL	32.4142	0.00368638	0.00368638	0.0067155
PIR_SUPERFAMILY	PIRSF006355:raft-associated integral membrane protein with MARVEL domain, MAL/Bene/MAL2 types	5	0.777605	4.38665e-06	MALL, MAL2, CMTM8, PLLP, MAL	32.1581	0.0011355	0.0011355	0.00573023
INTERPRO	IPR008253:Marvel	6	0.933126	0.00174997	MALL, MAL2, MARVELD3, CMTM8, PLLP, MAL	6.70639	0.774747	0.108327	2.67399
UP_SEQ_FEATURE	domain:MARVEL	6	0.933126	0.00238997	MALL, MAL2, MARVELD3, CMTM8, PLLP, MAL	6.20328	0.96804	0.291303	3.87858
Annotation Cluster 3	Enrichment Score: 3.877700193045143
Category	Term	Count	%	PValue	Genes	Fold Enrichment	Bonferroni	Benjamini	FDR
GOTERM_BP_FAT	GO:0030855~epithelial cell differentiation	17	2.64386	2.46029e-07	KRT6A, GPRC5D, KRT6B, ELF3, FOXA1, SPRR2F, EHF, SFN, TCFCP2L1, PTHLH, KRT17, IRF6, PPL, KRT14, TRP63, NKX2-1, KRT4	5.02143	0.000457017	0.000228535	0.000419364
GOTERM_BP_FAT	GO:0030216~keratinocyte differentiation	9	1.39969	4.31817e-05	GPRC5D, KRT6A, KRT6B, KRT17, IRF6, PPL, TRP63, SPRR2F, SFN	6.81217	0.077099	0.0132832	0.0735791
GOTERM_BP_FAT	GO:0009913~epidermal cell differentiation	9	1.39969	6.78232e-05	GPRC5D, KRT6A, KRT6B, KRT17, IRF6, PPL, TRP63, SPRR2F, SFN	6.41145	0.118403	0.0178417	0.115544
GOTERM_BP_FAT	GO:0031424~keratinization	6	0.933126	0.000885791	GPRC5D, KRT6A, KRT6B, KRT17, PPL, SPRR2F	7.78533	0.807282	0.103959	1.49918
GOTERM_BP_FAT	GO:0008544~epidermis development	11	1.71073	0.00232535	GPRC5D, KRT6A, FOXQ1, KRT6B, KRT17, IRF6, PPL, TRP63, SPRR2F, NGFR, SFN	3.19718	0.986773	0.194487	3.89055
GOTERM_BP_FAT	GO:0007398~ectoderm development	11	1.71073	0.00365019	GPRC5D, KRT6A, FOXQ1, KRT6B, KRT17, IRF6, PPL, TRP63, SPRR2F, NGFR, SFN	3.00487	0.99888	0.208869	6.04297
Annotation Cluster 4	Enrichment Score: 2.71515396848317
Category	Term	Count	%	PValue	Genes	Fold Enrichment	Bonferroni	Benjamini	FDR
PIR_SUPERFAMILY	PIRSF002282:cytoskeletal keratin	10	1.55521	3.05836e-05	KRT19, KRT6A, KRT6B, KRT17, KRT7, KRT15, KRT14, KRT13, KRT4, KRT23	6.06757	0.00788998	0.0039528	0.0399447
INTERPRO	IPR001664:Intermediate filament protein	11	1.71073	6.8104e-05	KRT19, KRT6A, KRT6B, KRT17, KRT7, KRT15, KRT14, KRT13, KRT4, PROSAPIP1, KRT23	4.95217	0.0563109	0.0143852	0.105337
UP_SEQ_FEATURE	region of interest:Head	11	1.71073	0.000170153	KRT19, KRT6A, KRT6B, KRT17, CGN, KRT7, KRT15, KRT14, KRT13, KRT4, KRT23	4.41328	0.217194	0.0593816	0.280924
INTERPRO	IPR016044:Filament	10	1.55521	0.000284933	KRT19, KRT6A, KRT6B, KRT17, KRT7, KRT15, KRT14, KRT13, KRT4, KRT23	4.6306	0.215346	0.0340514	0.440015
UP_SEQ_FEATURE	region of interest:Linker 12	10	1.55521	0.000302485	KRT19, KRT6A, KRT6B, KRT17, KRT7, KRT15, KRT14, KRT13, KRT4, KRT23	4.55608	0.352957	0.0833856	0.498893
UP_SEQ_FEATURE	region of interest:Coil 2	10	1.55521	0.000302485	KRT19, KRT6A, KRT6B, KRT17, KRT7, KRT15, KRT14, KRT13, KRT4, KRT23	4.55608	0.352957	0.0833856	0.498893
INTERPRO	IPR018039:Intermediate filament protein, conserved site	10	1.55521	0.000353178	KRT19, KRT6A, KRT6B, KRT17, KRT7, KRT15, KRT14, KRT13, KRT4, KRT23	4.50198	0.259632	0.0368787	0.545136
UP_SEQ_FEATURE	region of interest:Linker 1	10	1.55521	0.000631723	KRT19, KRT6A, KRT6B, KRT17, KRT7, KRT15, KRT14, KRT13, KRT4, KRT23	4.13552	0.597209	0.14063	1.03925
UP_SEQ_FEATURE	region of interest:Coil 1A	10	1.55521	0.000631723	KRT19, KRT6A, KRT6B, KRT17, KRT7, KRT15, KRT14, KRT13, KRT4, KRT23	4.13552	0.597209	0.14063	1.03925
UP_SEQ_FEATURE	region of interest:Coil 1B	10	1.55521	0.000631723	KRT19, KRT6A, KRT6B, KRT17, KRT7, KRT15, KRT14, KRT13, KRT4, KRT23	4.13552	0.597209	0.14063	1.03925
SP_PIR_KEYWORDS	Intermediate filament	10	1.55521	0.000678765	KRT19, KRT6A, KRT6B, KRT17, KRT7, KRT15, KRT14, KRT13, KRT4, KRT23	4.11724	0.209376	0.0458997	0.922777
UP_SEQ_FEATURE	region of interest:Rod	10	1.55521	0.000707839	KRT19, KRT6A, KRT6B, KRT17, KRT7, KRT15, KRT14, KRT13, KRT4, KRT23	4.07286	0.639023	0.135465	1.16378
INTERPRO	IPR002957:Keratin, type I	6	0.933126	0.00275078	KRT19, KRT17, KRT15, KRT14, KRT13, KRT23	6.07767	0.90407	0.154171	4.17303
GOTERM_BP_FAT	GO:0045104~intermediate filament cytoskeleton organization	5	0.777605	0.00276166	KRT6A, KRT6B, KRT17, KRT14, RGNEF	8.25717	0.994132	0.200207	4.60448
UP_SEQ_FEATURE	region of interest:Tail	9	1.39969	0.00429911	KRT6A, KRT6B, KRT17, CGN, KRT7, KRT15, KRT14, KRT13, KRT4	3.45611	0.99797	0.430852	6.87483
GOTERM_BP_FAT	GO:0045103~intermediate filament-based process	5	0.777605	0.0044763	KRT6A, KRT6B, KRT17, KRT14, RGNEF	7.26631	0.99976	0.223218	7.36206
GOTERM_BP_FAT	GO:0045109~intermediate filament organization	4	0.622084	0.00478123	KRT6A, KRT6B, KRT17, KRT14	11.1789	0.999864	0.230417	7.84452
UP_SEQ_FEATURE	site:Stutter	6	0.933126	0.00529991	KRT19, KRT6A, KRT6B, KRT7, KRT14, KRT4	5.20275	0.999522	0.471249	8.41023
SP_PIR_KEYWORDS	keratin	10	1.55521	0.0095896	KRT19, KRT6A, KRT6B, KRT17, KRT7, KRT15, KRT14, KRT13, KRT4, KRT23	2.79519	0.96435	0.178085	12.3276
GOTERM_CC_FAT	GO:0005882~intermediate filament	11	1.71073	0.0138088	KRT19, KRT6A, KRT6B, KRT17, KRT7, KRT15, KRT14, KRT13, MNS1, KRT4, KRT23	2.46676	0.977541	0.146295	16.7348
GOTERM_CC_FAT	GO:0045111~intermediate filament cytoskeleton	11	1.71073	0.0158723	KRT19, KRT6A, KRT6B, KRT17, KRT7, KRT15, KRT14, KRT13, MNS1, KRT4, KRT23	2.4139	0.987322	0.160304	19.0004
INTERPRO	IPR003054:Type II keratin	4	0.622084	0.0538234	KRT6A, KRT6B, KRT7, KRT4	4.6306	1	0.665441	57.5206
GOTERM_CC_FAT	GO:0045095~keratin filament	5	0.777605	0.153878	KRT6A, KRT6B, KRT7, KRT14, KRT4	2.40018	1	0.671292	88.9276
GOTERM_MF_FAT	GO:0005198~structural molecule activity	17	2.64386	0.269123	CLDN8, CLDN7, KRT6A, KRT6B, CLDN4, CLDN3, KRT13, CLDN10A, PROSAPIP1, KRT23, CLDN23, KRT19, KRT17, KRT15, KRT7, KRT14, KRT4	1.26446	1	0.896773	98.9525
Annotation Cluster 5	Enrichment Score: 2.5545202594582967
Category	Term	Count	%	PValue	Genes	Fold Enrichment	Bonferroni	Benjamini	FDR
GOTERM_CC_FAT	GO:0043296~apical junction complex	15	2.33281	4.52753e-06	CLDN8, CLDN7, PRKCZ, INADL, CLDN4, CLDN3, CLDN10A, CLDN23, PKP1, DSG2, CGN, PPL, DSC2, TJP3, PERP	4.56273	0.00123526	0.00123526	0.00596291
GOTERM_CC_FAT	GO:0016327~apicolateral plasma membrane	15	2.33281	5.72527e-06	CLDN8, CLDN7, PRKCZ, INADL, CLDN4, CLDN3, CLDN10A, CLDN23, PKP1, DSG2, CGN, PPL, DSC2, TJP3, PERP	4.47413	0.00156178	0.000781196	0.00754031
GOTERM_CC_FAT	GO:0005911~cell-cell junction	17	2.64386	0.000161914	CLDN8, CLDN7, PRKCZ, INADL, CLDN4, CLDN3, LMO7, CDH1, CLDN10A, CLDN23, PKP1, DSG2, CGN, PPL, DSC2, PERP, TJP3	3.01896	0.0432432	0.00880225	0.213042
GOTERM_BP_FAT	GO:0016338~calcium-independent cell-cell adhesion	6	0.933126	0.000339465	CLDN8, CLDN7, CLDN4, CLDN3, CLDN10A, CLDN23	9.4778	0.467852	0.0473671	0.577057
INTERPRO	IPR017974:Claudin, conserved site	6	0.933126	0.000463499	CLDN8, CLDN7, CLDN4, CLDN3, CLDN10A, CLDN23	8.84025	0.326003	0.0428897	0.714848
GOTERM_CC_FAT	GO:0005923~tight junction	10	1.55521	0.000763092	CLDN8, CLDN7, PRKCZ, INADL, CLDN4, CLDN3, CGN, CLDN10A, TJP3, CLDN23	4.04242	0.188121	0.0293331	1.00039
GOTERM_CC_FAT	GO:0070160~occluding junction	10	1.55521	0.000763092	CLDN8, CLDN7, PRKCZ, INADL, CLDN4, CLDN3, CGN, CLDN10A, TJP3, CLDN23	4.04242	0.188121	0.0293331	1.00039
SP_PIR_KEYWORDS	Tight junction	9	1.39969	0.000807729	CLDN8, CLDN7, INADL, CLDN4, CLDN3, CGN, CLDN10A, TJP3, CLDN23	4.49522	0.243904	0.0455288	1.09721
INTERPRO	IPR006187:Claudin	6	0.933126	0.00148539	CLDN8, CLDN7, CLDN4, CLDN3, CLDN10A, CLDN23	6.94591	0.717762	0.100051	2.27404
UP_SEQ_FEATURE	region of interest:Interactions with TJP1, TJP2 and TJP3	4	0.622084	0.00159494	CLDN8, CLDN7, CLDN4, CLDN3	15.3605	0.899435	0.249577	2.60433
KEGG_PATHWAY	mmu04530:Tight junction	12	1.86625	0.00163305	CLDN8, CLDN7, PRKCZ, INADL, CLDN4, CLDN3, CGN, MYH14, CLDN10A, TJP3, CLDN23, LLGL2	3.07256	0.172701	0.0372078	1.84736
INTERPRO	IPR004031:PMP-22/EMP/MP20/Claudin	6	0.933126	0.00465587	CLDN8, CLDN7, CLDN4, CLDN3, CLDN10A, CLDN23	5.40237	0.981153	0.208331	6.96702
GOTERM_BP_FAT	GO:0016337~cell-cell adhesion	15	2.33281	0.005732	CLDN8, ICAM1, CLDN7, CLDN4, PTPRF, CLDN3, LMO7, CDH1, CELSR1, CLDN10A, CD24A, CLDN23, DSG2, DSC2, CDH26	2.30921	0.999977	0.250739	9.33375
KEGG_PATHWAY	mmu04670:Leukocyte transendothelial migration	10	1.55521	0.0069868	CLDN8, CLDN7, ICAM1, CYBB, EZR, CLDN4, MAPK13, CLDN3, CLDN10A, CLDN23	2.90473	0.556613	0.126766	7.68753
KEGG_PATHWAY	mmu04514:Cell adhesion molecules (CAMs)	10	1.55521	0.0327336	ALCAM, CLDN8, CLDN7, ICAM1, CLDN4, PTPRF, CLDN3, CDH1, CLDN10A, CLDN23	2.24456	0.978945	0.38281	31.5934
GOTERM_CC_FAT	GO:0030054~cell junction	24	3.7325	0.0330832	CLDN8, PRKCZ, CLDN7, ARC, INADL, CLDN4, CLDN3, LMO7, CDH1, CLDN10A, PCLO, CLDN23, COL17A1, DSG2, CADPS2, PKP1, CGN, PPL, DSC2, PERP, TJP3, PDZD2, NPHP1, GABRP	1.5688	0.999897	0.271456	35.7957
SP_PIR_KEYWORDS	cell junction	21	3.26594	0.0344659	CLDN8, CLDN7, ARC, INADL, CLDN4, CLDN3, CDH1, CLDN10A, PCLO, CLDN23, COL17A1, PKP1, CADPS2, DSG2, CGN, PPL, DSC2, PERP, TJP3, NPHP1, GABRP	1.63219	0.999995	0.341946	38.0522
GOTERM_MF_FAT	GO:0042802~identical protein binding	15	2.33281	0.0510094	CLDN8, BCAS1, CLDN7, GRPEL2, CLDN4, CLDN3, NR4A1, OLFML2A, TBX1, CLDN10A, SDCBP2, CLDN23, FOXP2, PLEKHB1, FAAH	1.73126	1	0.674542	53.2951
GOTERM_BP_FAT	GO:0007155~cell adhesion	22	3.42146	0.0936034	CLDN8, ICAM1, CLDN7, CLDN4, PTPRF, CLDN3, LMO7, CDH1, CELSR1, CLDN10A, CD24A, CLDN23, MUC4, ALCAM, DDR1, LAMA3, DSG2, PKP1, MSLN, DSC2, PERP, CDH26	1.42477	1	0.81851	81.2727
GOTERM_BP_FAT	GO:0022610~biological adhesion	22	3.42146	0.0956164	CLDN8, ICAM1, CLDN7, CLDN4, PTPRF, CLDN3, LMO7, CDH1, CELSR1, CLDN10A, CD24A, CLDN23, MUC4, ALCAM, DDR1, LAMA3, DSG2, PKP1, MSLN, DSC2, PERP, CDH26	1.42223	1	0.811235	81.9691
SP_PIR_KEYWORDS	cell adhesion	13	2.02177	0.593246	ICAM1, PTPRF, CDH1, MUC4, ALCAM, LAMA3, PKP1, DSG2, MSLN, DSC2, CDH26, PERP, CEACAM2	1.04231	1	0.954115	99.9995
GO Term Clusters from FoxJ1:GFP+ ALI+12 cell subsets (subtracted)
Annotation Cluster 1	Enrichment Score: 6.081845428679852
Category	Term	Count	%	PValue	Genes	Fold Enrichment	Bonferroni	Benjamini	FDR
GOTERM_CC_FAT	GO:0015630~microtubule cytoskeleton	38	7.27969	7.53521e-12	CEP97, BBS5, CEP120, KIF27, USP2, TUBA3A, CEP78, CETN4, AURKA, KIF9, CEP55, DNALI1, TEKT1, TEKT2, TEKT4, TUBA1A, CCNA1, KIF3A, NIN, CEP135, KIF5C, BRCA1, SASS6, PLK4, EML1, KIF1B, SPAG6, SPAG5, RPS6KA2, DNAHC8, IFT57, IFT172, MTAP1B, DNAHC9, TSGA14, DYNLRB2, FEZ1, MYH10	3.73107	2.08725e-09	2.08725e-09	9.94674e-09
GOTERM_CC_FAT	GO:0005856~cytoskeleton	57	10.9195	9.15779e-09	TLN1, KIF27, CEP78, SNCA, AURKA, MICAL1, CCNA1, TUBA1A, PARVG, ARC, ACTA1, KIF5C, D15WSU169E, SPIRE1, ELMO1, SASS6, EML1, KIF1B, SPAG6, SPAG5, DNAHC8, MTAP1B, DNAHC9, DYNLRB2, CEP97, FGD2, TRIOBP, MYL4, BBS5, CEP120, USP2, VIM, TUBA3A, CETN4, CEP55, KIF9, DNALI1, SORBS1, TEKT1, SPNB2, MNS1, TEKT2, TEKT4, UBXN11, KIF3A, NIN, CEP135, BRCA1, PLK4, FCGR2B, CDC42SE2, RPS6KA2, IFT57, IFT172, TSGA14, FE…	2.24463	2.53671e-06	1.26835e-06	1.20886e-05
GOTERM_CC_FAT	GO:0044430~cytoskeletal part	45	8.62069	1.11466e-08	CEP97, MYL4, BBS5, CEP120, KIF27, USP2, TUBA3A, CEP78, VIM, CETN4, AURKA, CEP55, KIF9, DNALI1, SORBS1, TEKT1, SPNB2, TEKT2, MNS1, TEKT4, TUBA1A, CCNA1, ARC, KIF3A, NIN, ACTA1, CEP135, KIF5C, BRCA1, SASS6, PLK4, KIF1B, EML1, SPAG6, SPAG5, RPS6KA2, IFT57, DNAHC8, IFT172, DNAHC9, MTAP1B, TSGA14, DYNLRB2, FEZ1, MYH10	2.56882	3.0876e-06	1.0292e-06	1.47139e-05
GOTERM_CC_FAT	GO:0005815~microtubule organizing center	19	3.63985	2.66196e-07	CEP97, BBS5, CEP120, NIN, CEP135, USP2, TUBA3A, CETN4, CEP78, AURKA, CEP55, BRCA1, SASS6, PLK4, IFT57, DNAHC9, IFT172, TSGA14, FEZ1	4.44175	7.37336e-05	1.84339e-05	0.000351388
GOTERM_CC_FAT	GO:0005813~centrosome	14	2.68199	6.74404e-05	CEP97, CEP120, NIN, CEP135, USP2, CETN4, CEP78, AURKA, CEP55, BRCA1, PLK4, SASS6, TSGA14, FEZ1	3.86608	0.0185082	0.00266525	0.0889873
SP_PIR_KEYWORDS	cytoskeleton	32	6.13027	0.000115076	CEP97, FGD2, TPPP3, TRIOBP, TLN1, BBS5, CEP120, S100A8, CEP78, AURKA, CEP55, SORBS1, SPNB2, MICAL1, CCNA1, PARVG, UBXN11, ARC, NIN, ACTA1, CEP135, SPIRE1, TACC1, SASS6, PLK4, KIF1B, SPAG6, FCGR2B, CDC42SE2, SPAG5, IFT57, TSGA14	2.13039	0.0352689	0.0089363	0.154585
GOTERM_CC_FAT	GO:0043232~intracellular non-membrane-bounded organelle	66	12.6437	0.000373294	HIST2H2AA2, TLN1, KIF27, CEP78, SNCA, AURKA, HIST2H2AA1, RPL39L, HIST1H2BJ, MICAL1, CCNA1, TUBA1A, PARVG, ARC, ACTA1, SGOL2, KIF5C, D15WSU169E, SPIRE1, NEK11, ELMO1, SASS6, KIF1B, EML1, SPAG6, SPAG5, RFC2, DNAHC8, DNAHC9, MTAP1B, DYNLRB2, CEP97, FGD2, TRIOBP, BBS5, MYL4, CEP120, USP2, VIM, TUBA3A, CETN4, KIF9, CEP55, TCP11, DNALI1, SORBS1, TEKT1, SPNB2, TEKT2, MNS1, TEKT4, HIST1H4J, UBXN11, KIF3A…	1.51961	0.0982533	0.0114255	0.491641
GOTERM_CC_FAT	GO:0043228~non-membrane-bounded organelle	66	12.6437	0.000373294	HIST2H2AA2, TLN1, KIF27, CEP78, SNCA, AURKA, HIST2H2AA1, RPL39L, HIST1H2BJ, MICAL1, CCNA1, TUBA1A, PARVG, ARC, ACTA1, SGOL2, KIF5C, D15WSU169E, SPIRE1, NEK11, ELMO1, SASS6, KIF1B, EML1, SPAG6, SPAG5, RFC2, DNAHC8, DNAHC9, MTAP1B, DYNLRB2, CEP97, FGD2, TRIOBP, BBS5, MYL4, CEP120, USP2, VIM, TUBA3A, CETN4, KIF9, CEP55, TCP11, DNALI1, SORBS1, TEKT1, SPNB2, TEKT2, MNS1, TEKT4, HIST1H4J, UBXN11, KIF3A…	1.51961	0.0982533	0.0114255	0.491641
Annotation Cluster 2	Enrichment Score: 5.860920619642379
Category	Term	Count	%	PValue	Genes	Fold Enrichment	Bonferroni	Benjamini	FDR
GOTERM_CC_FAT	GO:0015630~microtubule cytoskeleton	38	7.27969	7.53521e-12	CEP97, BBS5, CEP120, KIF27, USP2, TUBA3A, CEP78, CETN4, AURKA, KIF9, CEP55, DNALI1, TEKT1, TEKT2, TEKT4, TUBA1A, CCNA1, KIF3A, NIN, CEP135, KIF5C, BRCA1, SASS6, PLK4, EML1, KIF1B, SPAG6, SPAG5, RPS6KA2, DNAHC8, IFT57, IFT172, MTAP1B, DNAHC9, TSGA14, DYNLRB2, FEZ1, MYH10	3.73107	2.08725e-09	2.08725e-09	9.94674e-09
GOTERM_CC_FAT	GO:0044430~cytoskeletal part	45	8.62069	1.11466e-08	CEP97, MYL4, BBS5, CEP120, KIF27, USP2, TUBA3A, CEP78, VIM, CETN4, AURKA, CEP55, KIF9, DNALI1, SORBS1, TEKT1, SPNB2, TEKT2, MNS1, TEKT4, TUBA1A, CCNA1, ARC, KIF3A, NIN, ACTA1, CEP135, KIF5C, BRCA1, SASS6, PLK4, KIF1B, EML1, SPAG6, SPAG5, RPS6KA2, IFT57, DNAHC8, IFT172, DNAHC9, MTAP1B, TSGA14, DYNLRB2, FEZ1, MYH10	2.56882	3.0876e-06	1.0292e-06	1.47139e-05
GOTERM_BP_FAT	GO:0007017~microtubule-based process	18	3.44828	6.06968e-06	TPPP3, CEP120, KIF3A, KIF27, TUBA3A, KIF5C, KIF9, TACC1, BRCA1, KIF1B, TEKT1, DNAHC8, DNAHC9, MTAP1B, TEKT2, TEKT4, NEURL1A, TUBA1A	3.76353	0.0113162	0.0113162	0.0103566
SP_PIR_KEYWORDS	microtubule	18	3.44828	6.01312e-05	TPPP3, KIF3A, KIF27, NIN, TUBA3A, KIF5C, KIF9, EML1, KIF1B, SPAG6, SPAG5, TEKT1, DNAHC8, MTAP1B, TEKT2, TEKT4, DYNLRB2, TUBA1A	3.16124	0.0185866	0.00623432	0.0808037
GOTERM_CC_FAT	GO:0005874~microtubule	17	3.2567	0.000109656	KIF3A, KIF27, NIN, KIF5C, TUBA3A, KIF9, EML1, KIF1B, SPAG6, SPAG5, TEKT1, DNAHC8, MTAP1B, TEKT2, TEKT4, DYNLRB2, TUBA1A	3.12968	0.0299197	0.00378985	0.144653
GOTERM_BP_FAT	GO:0007018~microtubule-based movement	9	1.72414	0.00203208	KIF1B, KIF3A, KIF27, DNAHC8, TUBA3A, DNAHC9, KIF5C, KIF9, TUBA1A	3.93121	0.977941	0.136441	3.41145
Annotation Cluster 3	Enrichment Score: 3.5898427433937647
Category	Term	Count	%	PValue	Genes	Fold Enrichment	Bonferroni	Benjamini	FDR
GOTERM_BP_FAT	GO:0007017~microtubule-based process	18	3.44828	6.06968e-06	TPPP3, CEP120, KIF3A, KIF27, TUBA3A, KIF5C, KIF9, TACC1, BRCA1, KIF1B, TEKT1, DNAHC8, DNAHC9, MTAP1B, TEKT2, TEKT4, NEURL1A, TUBA1A	3.76353	0.0113162	0.0113162	0.0103566
GOTERM_BP_FAT	GO:0000226~microtubule cytoskeleton organization	10	1.91571	0.000917759	TPPP3, CEP120, TEKT1, DNAHC9, MTAP1B, TEKT2, TEKT4, NEURL1A, BRCA1, TACC1	3.97449	0.821218	0.0787099	1.55454
GOTERM_BP_FAT	GO:0007010~cytoskeleton organization	17	3.2567	0.00305195	TPPP3, TLN1, CEP120, ACTA1, FOXJ1, RGNEF, TACC1, BRCA1, ELMO1, SORBS1, TEKT1, DNAHC9, MTAP1B, TEKT2, NEURL1A, TEKT4, MYH10	2.30057	0.996757	0.173899	5.08201
Annotation Cluster 4	Enrichment Score: 3.5621917839022403
Category	Term	Count	%	PValue	Genes	Fold Enrichment	Bonferroni	Benjamini	FDR
GOTERM_BP_FAT	GO:0002684~positive regulation of immune system process	17	3.2567	1.80495e-05	PTPRC, HSP90AA1, CADM1, FOXJ1, PTPN22, TNFSF13, C1S, C8G, FCGR3, RAET1C, SLC11A1, CD37, TNFSF13B, ZAP70, CFH, IL2RG, SPN	3.64071	0.0332769	0.0112177	0.0307946
GOTERM_BP_FAT	GO:0048584~positive regulation of response to stimulus	15	2.87356	8.45693e-05	PTPRC, CADM1, PTPN22, TNFSF13, C1S, CXCL12, C8G, FCGR3, RAET1C, SLC11A1, S1PR1, TNFSF13B, ZAP70, CFH, APBB1	3.55781	0.14664	0.0312172	0.144208
GOTERM_BP_FAT	GO:0002252~immune effector process	12	2.29885	0.000132388	PTPRC, SLC11A1, LAT, TNFSF13B, FCGR2B, CFH, RSAD2, TNFSF13, C1S, PTX3, C8G, FCGR3	4.20161	0.219831	0.034842	0.225662
GOTERM_BP_FAT	GO:0006955~immune response	25	4.78927	0.000178705	CCL3, CADM1, RSAD2, TNFSF13, C1S, SP110, CCL4, CXCL12, RNF125, CCL24, RAET1C, SLC11A1, CFH, PTX3, PTPRC, FOXJ1, IL1RL1, TNFRSF13B, H2-DMB1, C8G, FCGR3, LAT, TNFSF13B, FCGR2B, LILRB4	2.34166	0.284735	0.0365489	0.304498
GOTERM_BP_FAT	GO:0050778~positive regulation of immune response	12	2.29885	0.000259932	RAET1C, PTPRC, SLC11A1, CADM1, TNFSF13B, ZAP70, CFH, PTPN22, TNFSF13, C1S, C8G, FCGR3	3.89267	0.385801	0.0319734	0.442613
GOTERM_BP_FAT	GO:0002253~activation of immune response	6	1.14943	0.0451155	PTPRC, ZAP70, CFH, PTPN22, C1S, C8G	3.07792	1	0.56149	54.5128
Annotation Cluster 5	Enrichment Score: 2.948049832661387
Category	Term	Count	%	PValue	Genes	Fold Enrichment	Bonferroni	Benjamini	FDR
GOTERM_CC_FAT	GO:0005929~cilium	14	2.68199	1.11144e-05	BBS5, BBS7, BBS9, KIF5C, TUBA3A, GLI2, EFHC1, SPAG6, IFT57, TTC30B, DNAHC9, IFT172, TEKT4, LRRC50	4.58202	0.00307398	0.000615553	0.0146705
GOTERM_CC_FAT	GO:0042995~cell projection	30	5.74713	4.15627e-05	TLN1, BBS5, BBS7, CADM1, BBS9, TUBA3A, CETN4, ABI3, CDH2, GLI2, IFT122, CXCR4, TTC30B, TEKT4, D230025D16RIK, KNDC1, SPN, LRRC50, ARC, KIF5C, SLC12A5, BASP1, EFHC1, SPAG6, IFT57, DNAHC8, IFT172, DNAHC9, APBB1, MYH10	2.30524	0.0114471	0.00191701	0.0548504
SP_PIR_KEYWORDS	cilium	9	1.72414	0.000343547	BBS5, SPAG6, BBS7, IFT57, TTC30B, BBS9, IFT172, TEKT4, LRRC50	5.13702	0.101659	0.0212128	0.460842
GOTERM_CC_FAT	GO:0044463~cell projection part	13	2.49042	0.000472791	ARC, BBS5, BBS7, BBS9, KIF5C, CETN4, TUBA3A, EFHC1, IFT57, DNAHC9, IFT172, LRRC50, MYH10	3.37876	0.122777	0.013014	0.622306
GOTERM_CC_FAT	GO:0044441~cilium part	6	1.14943	0.00217112	BBS5, BBS7, BBS9, DNAHC9, KIF5C, LRRC50	6.46591	0.452314	0.0489333	2.82831
SP_PIR_KEYWORDS	cell projection	13	2.49042	0.00487097	TLN1, ARC, BBS5, BBS7, BBS9, SLC12A5, BASP1, SPAG6, IFT57, TTC30B, IFT172, TEKT4, LRRC50	2.57433	0.782043	0.141309	6.35322
GOTERM_CC_FAT	GO:0060170~cilium membrane	3	0.574713	0.0129728	BBS5, BBS7, BBS9	16.5689	0.973136	0.173344	15.8329
GOTERM_CC_FAT	GO:0031253~cell projection membrane	3	0.574713	0.252944	BBS5, BBS7, BBS9	3.08259	1	0.840522	97.8708
GO Term clusters from FoxJ1:GFP- cell subsets
Annotation Cluster 1	Enrichment Score: 6.016206819368892
Category	Term	Count	%	PValue	Genes	Fold Enrichment	Bonferroni	Benjamini	FDR
GOTERM_BP_FAT	GO:0030855~epithelial cell differentiation	20	4.54545	3.16883e-11	KRT6A, KRT6B, ELF3, FOXA1, EHF, SPRR2F, SFN, TCFCP2L1, PTHLH, LAMA1, WNT4, NOTCH1, KRT17, IRF6, SPRR1A, PPL, KRT14, TRP63, NKX2-1, KRT4	7.22036	5.12717e-08	2.56358e-08	5.31335e-08
GOTERM_BP_FAT	GO:0030216~keratinocyte differentiation	10	2.27273	9.99082e-07	NOTCH1, KRT6A, KRT6B, KRT17, SPRR1A, IRF6, PPL, TRP63, SPRR2F, SFN	9.25109	0.00161521	0.000230904	0.0016752
GOTERM_BP_FAT	GO:0009913~epidermal cell differentiation	10	2.27273	1.70838e-06	NOTCH1, KRT6A, KRT6B, KRT17, SPRR1A, IRF6, PPL, TRP63, SPRR2F, SFN	8.70691	0.00276035	0.000345461	0.00286449
GOTERM_BP_FAT	GO:0008544~epidermis development	14	3.18182	4.58147e-06	KRT6A, KRT6B, NTF3, SPRR2F, SFN, FOXQ1, NOTCH1, BARX2, KRT17, IRF6, SPRR1A, PPL, TRP63, NGFR	4.97339	0.00738543	0.00082331	0.00768172
GOTERM_BP_FAT	GO:0007398~ectoderm development	14	3.18182	9.0997e-06	KRT6A, KRT6B, NTF3, SPRR2F, SFN, FOXQ1, NOTCH1, BARX2, KRT17, IRF6, SPRR1A, PPL, TRP63, NGFR	4.67423	0.0146155	0.0012262	0.0152569
GOTERM_BP_FAT	GO:0031424~keratinization	6	1.36364	0.000354522	KRT6A, KRT6B, KRT17, SPRR1A, PPL, SPRR2F	9.51541	0.436573	0.0202814	0.592787
Annotation Cluster 2	Enrichment Score: 5.690155318918616
Category	Term	Count	%	PValue	Genes	Fold Enrichment	Bonferroni	Benjamini	FDR
SP_PIR_KEYWORDS	signal	125	28.4091	1.55107e-11	LYPD2, MPZL2, EDN2, F2RL1, PGLYRP1, JAG2, IL17RE, ILDR1, JAG1, SIDT1, REG3B, WNT4, SERPINE2, ROBO1, GP2, TGFBI, REG3G, PLUNC, PTPRF, PLXNB1, CLCA5, OLFML2A, DLL1, PTHLH, TNS4, CCDC3, 2300002M23RIK, TACSTD2, F3, BACE2, LHFPL1, WFDC1, LAMC2, MST1R, SLITRK6, WFDC2, FXYD3, MST1, TMIGD1, TRF, ALCAM, LAMB3, PVRL1, SFTPD, MFAP3L, EMB, DEFB1, GABRP, MUC1, ADAM28, NTF3, IL1RL2, ENDOD1, CELSR1, ACPP, LCN2,…	1.79339	4.48259e-09	4.48259e-09	2.06089e-08
SP_PIR_KEYWORDS	membrane	189	42.9545	5.76009e-10	LYPD2, ATP1B1, TSPAN1, MPZL2, OCLN, B3GALT6, SLC44A4, F2RL1, JAG2, GPR120, AQP4, IL17RE, TSPAN8, SELENBP1, SIDT1, ILDR1, JAG1, SELENBP2, AQP3, MALL, ROBO1, GP2, RAB25, RAB27B, MTUS1, RAB27A, 9930032O22RIK, INADL, DUOXA2, CYP3A13, PTPRF, PLXNB1, DUOXA1, AIG1, SLC22A23, CLCA5, LRRC1, DLL1, CYP2B10, POR, SLC34A2, MGAT3, GYLTL1B, TACSTD2, F3, LHFPL1, BACE2, SLC25A35, RAB17, ST14, RAB15, MST1R, RIPK4,…	1.46241	1.66467e-07	8.32333e-08	7.65337e-07
UP_SEQ_FEATURE	signal peptide	125	28.4091	8.41537e-09	LYPD2, MPZL2, EDN2, F2RL1, PGLYRP1, JAG2, IL17RE, ILDR1, JAG1, SIDT1, REG3B, WNT4, SERPINE2, ROBO1, GP2, TGFBI, REG3G, PLUNC, PTPRF, PLXNB1, CLCA5, OLFML2A, DLL1, PTHLH, TNS4, CCDC3, 2300002M23RIK, TACSTD2, F3, BACE2, LHFPL1, WFDC1, LAMC2, MST1R, SLITRK6, WFDC2, FXYD3, MST1, TMIGD1, TRF, ALCAM, LAMB3, PVRL1, SFTPD, MFAP3L, EMB, DEFB1, GABRP, MUC1, ADAM28, NTF3, IL1RL2, ENDOD1, CELSR1, ACPP, LCN2,…	1.62471	9.90484e-06	9.90484e-06	1.35721e-05
SP_PIR_KEYWORDS	glycoprotein	134	30.4545	8.88403e-09	LYPD2, ATP1B1, TSPAN1, MPZL2, B3GALT6, SLC44A4, F2RL1, JAG2, GPR120, AQP4, IL17RE, JAG1, SIDT1, WNT4, SERPINE2, ROBO1, GP2, 9930032O22RIK, PLUNC, PTPRF, DUOXA2, DUOXA1, PLXNB1, SLC22A23, CLCA5, OLFML2A, KRT13, DLL1, SLC34A2, MGAT3, GYLTL1B, TACSTD2, F3, BACE2, LHFPL1, ST14, LAMC2, MST1R, ADORA2B, MST1, TMIGD1, TRF, ALCAM, LAMB3, ECE1, PVRL1, P2RY1, UPK1B, SFTPD, TMEM30B, MFAP3L, EMB, B4GALT4, GAL…	1.58608	2.56748e-06	8.55828e-07	1.18041e-05
SP_PIR_KEYWORDS	disulfide bond	101	22.9545	1.49334e-08	ATP1B1, MPZL2, EDN2, F2RL1, PGLYRP1, JAG2, JAG1, ILDR1, REG3B, ROBO1, TGFBI, GP2, REG3G, RAB27B, 9930032O22RIK, RAB27A, PTPRF, OLFML2A, DLL1, SLC34A2, TACSTD2, BACE2, F3, ST14, WFDC1, LAMC2, MST1R, WFDC2, ADORA2B, TMIGD1, MST1, TRF, ALCAM, LAMB3, ECE1, PVRL1, P2RY1, SFTPD, MFAP3L, EMB, DEFB1, B4GALT4, GABRP, ADAM28, NTF3, IL1RL2, CELSR1, ACPP, LCN2, CXCL17, LAMA1, CD55, NOTCH1, LAMA3, ST8SIA6, CX…	1.7431	4.31574e-06	1.07894e-06	1.98418e-05
UP_SEQ_FEATURE	topological domain:Extracellular	97	22.0455	6.28436e-08	ATP1B1, OCLN, MPZL2, SLC44A4, F2RL1, JAG2, AQP4, GPR120, IL17RE, JAG1, ILDR1, SIDT1, AQP3, ROBO1, 9930032O22RIK, PTPRF, DUOXA2, DUOXA1, PLXNB1, CLCA5, DLL1, SLC34A2, TACSTD2, BACE2, F3, ST14, MST1R, SLITRK6, FXYD3, ADORA2B, TMIGD1, ALCAM, ECE1, PVRL1, P2RY1, UPK1B, MFAP3L, EMB, GABRP, ADAM28, MUC1, SLCO4C1, IL1RL2, CELSR1, CLDN10A, EPHA4, NOTCH1, DSG2, CXCL16, 1600029D21RIK, CLDN8, CLDN7, KCNJ15,…	1.71834	7.39642e-05	3.69828e-05	0.000101352
UP_SEQ_FEATURE	topological domain:Cytoplasmic	112	25.4545	8.45004e-07	ATP1B1, OCLN, MPZL2, B3GALT6, SLC44A4, F2RL1, JAG2, AQP4, GPR120, IL17RE, ILDR1, JAG1, SIDT1, AQP3, ROBO1, 9930032O22RIK, PTPRF, DUOXA2, DUOXA1, PLXNB1, CLCA5, DLL1, SLC34A2, MGAT3, GYLTL1B, TACSTD2, F3, BACE2, ST14, MST1R, SLITRK6, FXYD3, ADORA2B, TMIGD1, ALCAM, ECE1, PVRL1, P2RY1, UPK1B, MFAP3L, EMB, B4GALT4, GAL3ST1, GABRP, ADAM28, MUC1, SLCO4C1, IL1RL2, CELSR1, CLDN10A, KCNK1, CYB561, EPHA4, …	1.55156	0.000994076	0.000331468	0.00136279
UP_SEQ_FEATURE	disulfide bond	96	21.8182	6.94397e-06	ATP1B1, MPZL2, EDN2, F2RL1, PGLYRP1, JAG2, ILDR1, JAG1, REG3B, ROBO1, GP2, TGFBI, REG3G, RAB27B, RAB27A, 9930032O22RIK, PTPRF, OLFML2A, DLL1, SLC34A2, TACSTD2, BACE2, F3, ST14, WFDC1, LAMC2, WFDC2, ADORA2B, TMIGD1, MST1, TRF, ALCAM, LAMB3, ECE1, PVRL1, P2RY1, SFTPD, EMB, MFAP3L, DEFB1, B4GALT4, GABRP, ADAM28, NTF3, IL1RL2, CELSR1, ACPP, LCN2, LAMA1, CXCL17, NOTCH1, CD55, LAMA3, ST8SIA6, CXCL16, C…	1.55408	0.00813977	0.00204118	0.0111985
UP_SEQ_FEATURE	glycosylation site:N-linked (GlcNAc...)	128	29.0909	7.13605e-06	LYPD2, ATP1B1, TSPAN1, MPZL2, B3GALT6, SLC44A4, F2RL1, JAG2, AQP4, GPR120, IL17RE, JAG1, SIDT1, WNT4, SERPINE2, ROBO1, GP2, 9930032O22RIK, PLUNC, PTPRF, DUOXA2, DUOXA1, PLXNB1, SLC22A23, CLCA5, DLL1, SLC34A2, MGAT3, GYLTL1B, TACSTD2, F3, BACE2, LHFPL1, ST14, LAMC2, MST1R, ADORA2B, MST1, TMIGD1, TRF, ALCAM, LAMB3, ECE1, PVRL1, P2RY1, SFTPD, TMEM30B, MFAP3L, EMB, B4GALT4, GAL3ST1, GABRP, MUC1, ADAM…	1.43134	0.00836399	0.00167842	0.0115082
UP_SEQ_FEATURE	transmembrane region	138	31.3636	0.000433226	ATP1B1, TSPAN1, OCLN, MPZL2, B3GALT6, SLC44A4, F2RL1, JAG2, GPR120, AQP4, IL17RE, ILDR1, JAG1, SIDT1, AQP3, MALL, ROBO1, 9930032O22RIK, PTPRF, DUOXA2, DUOXA1, PLXNB1, AIG1, SLC22A23, CLCA5, DLL1, SLC34A2, MGAT3, GYLTL1B, TACSTD2, F3, BACE2, LHFPL1, SLC25A35, ST14, MST1R, SLITRK6, FXYD3, ADORA2B, TMIGD1, ALCAM, SERINC2, ECE1, PVRL1, P2RY1, UPK1B, TMEM30B, MFAP3L, EMB, B4GALT4, GAL3ST1, TMEM79, TME…	1.29216	0.399515	0.0416109	0.696411
SP_PIR_KEYWORDS	transmembrane	145	32.9545	0.0124058	ATP1B1, TSPAN1, OCLN, MPZL2, B3GALT6, SLC44A4, F2RL1, JAG2, GPR120, AQP4, IL17RE, TSPAN8, ILDR1, JAG1, SIDT1, AQP3, MALL, ROBO1, 9930032O22RIK, PTPRF, DUOXA2, PLXNB1, DUOXA1, AIG1, SLC22A23, CLCA5, DLL1, SLC34A2, MGAT3, GYLTL1B, TACSTD2, F3, BACE2, TMEM139, LHFPL1, SLC25A35, ST14, MST1R, SLITRK6, FXYD3, ADORA2B, TMIGD1, ALCAM, SERINC2, ECE1, PVRL1, P2RY1, UPK1B, TMEM30B, MFAP3L, EMB, B4GALT4, GAL…	1.1798	0.972886	0.116976	15.2839
GOTERM_CC_FAT	GO:0031224~intrinsic to membrane	158	35.9091	0.226967	LYPD2, ATP1B1, TSPAN1, OCLN, MPZL2, B3GALT6, SLC44A4, F2RL1, JAG2, GPR120, AQP4, IL17RE, TSPAN8, ILDR1, JAG1, SIDT1, AQP3, MALL, ROBO1, GP2, RAB27B, RAB27A, 9930032O22RIK, CLCA2, CLCA1, PTPRF, DUOXA2, PLXNB1, DUOXA1, AIG1, SLC22A23, CLCA5, DLL1, SLC34A2, MGAT3, GYLTL1B, TACSTD2, F3, BACE2, TMEM139, LHFPL1, SLC25A35, ST14, MST1R, SLITRK6, FXYD3, ADORA2B, TMIGD1, ALCAM, SERINC2, ECE1, PVRL1, P2RY1,…	1.0505	1	0.71556	96.132
GOTERM_CC_FAT	GO:0016021~integral to membrane	150	34.0909	0.333113	ATP1B1, TSPAN1, OCLN, MPZL2, B3GALT6, SLC44A4, F2RL1, JAG2, GPR120, AQP4, IL17RE, TSPAN8, ILDR1, JAG1, SIDT1, AQP3, MALL, ROBO1, 9930032O22RIK, CLCA2, CLCA1, PTPRF, DUOXA2, PLXNB1, DUOXA1, AIG1, SLC22A23, CLCA5, DLL1, SLC34A2, MGAT3, GYLTL1B, TACSTD2, F3, BACE2, TMEM139, LHFPL1, SLC25A35, ST14, MST1R, SLITRK6, FXYD3, ADORA2B, TMIGD1, ALCAM, SERINC2, ECE1, PVRL1, P2RY1, UPK1B, TMEM30B, MFAP3L, EMB…	1.03313	1	0.793101	99.4015
Annotation Cluster 3	Enrichment Score: 5.095517151019503
Category	Term	Count	%	PValue	Genes	Fold Enrichment	Bonferroni	Benjamini	FDR
GOTERM_CC_FAT	GO:0005576~extracellular region	74	16.8182	1.78018e-06	EDN2, SORL1, PGLYRP1, IL17RE, LSR, REG3B, WNT4, SERPINE2, OIT1, SMPDL3A, SEMA3F, TGFBI, GP2, SEMA3D, LTF, REG3G, FGF1, 9930032O22RIK, PLUNC, LAD1, ARTN, SPINT1, OLFML2A, MMP15, PIGR, PTHLH, 2300002M23RIK, PPBP, SERPINB5, ST14, WFDC1, SCGB3A2, GLB1L2, LAMC2, SCGB3A1, EXPI, CHL1, WFDC2, MST1, SFN, TRF, ARG1, CALCB, COL17A1, LAMB3, SFTPD, TGM2, FGFBP1, DEFB1, ADAM28, TMPRSS2, NTF3, PTPRZ1, FETUB, EN…	1.73199	0.000373768	7.47647e-05	0.00224906
GOTERM_CC_FAT	GO:0044421~extracellular region part	41	9.31818	1.31207e-05	SORL1, PGLYRP1, LSR, TRF, ARG1, LAMB3, WNT4, COL17A1, SERPINE2, SMPDL3A, TGFBI, TGM2, SFTPD, FGF1, FGFBP1, ADAM28, LAD1, PTPRZ1, ARTN, OLFML2A, MMP15, PROM1, PTHLH, DKK3, LAMA1, WNT7B, 2300002M23RIK, LAMA3, SERPINB5, CXCL16, SULF1, CXCL15, PON1, FJX1, LAMC2, AREG, SCGB3A1, IGFBP3, CHL1, DMBT1, IGFBP5	2.08288	0.00275157	0.000344362	0.0165755
SP_PIR_KEYWORDS	Secreted	59	13.4091	2.21324e-05	EDN2, PGLYRP1, IL17RE, REG3B, WNT4, OIT1, SERPINE2, SMPDL3A, SEMA3F, GP2, TGFBI, SEMA3D, LTF, REG3G, PLUNC, LAD1, ARTN, SPINT1, OLFML2A, PIGR, PTHLH, 2300002M23RIK, SERPINB5, WFDC1, SCGB3A2, GLB1L2, LAMC2, SCGB3A1, EXPI, CHL1, WFDC2, MST1, SFN, TRF, CALCB, LAMB3, COL17A1, SFTPD, DEFB1, FGFBP1, TMPRSS2, NTF3, FETUB, ENDOD1, ACPP, LCN2, DKK3, LAMA1, CXCL17, WNT7B, LAMA3, CXCL15, PON1, FJX1, IGFBP3,…	1.77046	0.00637591	0.000799221	0.029403
Annotation Cluster 4	Enrichment Score: 5.094700745842667
Category	Term	Count	%	PValue	Genes	Fold Enrichment	Bonferroni	Benjamini	FDR
GOTERM_CC_FAT	GO:0005911~cell-cell junction	20	4.54545	7.94771e-08	CLDN8, CLDN7, INADL, OCLN, CLDN4, CLDN3, GJB3, LMO7, CDH1, CLDN10A, CLDN23, PVRL1, PKP1, DSG2, MARVELD2, PPL, PKP3, DSC2, PERP, TJP3	4.54575	1.66901e-05	5.56338e-06	0.000100412
GOTERM_BP_FAT	GO:0016337~cell-cell adhesion	19	4.31818	6.34055e-06	CLDN8, ICAM1, CLDN7, CLDN4, PTPRF, CLDN3, CTNND1, LMO7, CDH1, CELSR1, CLDN10A, CLDN23, WNT7B, BARX2, PVRL1, DSG2, DSC2, BMPR1B, CHL1	3.575	0.0102066	0.00102538	0.010631
GOTERM_BP_FAT	GO:0007155~cell adhesion	31	7.04545	9.80189e-06	CLDN8, CLDN7, MPZL2, CLDN4, CLDN3, CTNND1, LMO7, CDH1, ALCAM, LAMB3, BARX2, PVRL1, TGFBI, ICAM1, PTPRF, CLCA5, EFS, CELSR1, CLDN10A, CLDN23, LAMA1, WNT7B, LAMA3, DSG2, PKP1, PKP3, DSC2, LAMC2, BMPR1B, PERP, CHL1	2.45376	0.0157344	0.00121922	0.0164341
GOTERM_BP_FAT	GO:0022610~biological adhesion	31	7.04545	1.0148e-05	CLDN8, CLDN7, MPZL2, CLDN4, CLDN3, CTNND1, LMO7, CDH1, ALCAM, LAMB3, BARX2, PVRL1, TGFBI, ICAM1, PTPRF, CLCA5, EFS, CELSR1, CLDN10A, CLDN23, LAMA1, WNT7B, LAMA3, DSG2, PKP1, PKP3, DSC2, LAMC2, BMPR1B, PERP, CHL1	2.4494	0.0162855	0.00117214	0.0170144
SP_PIR_KEYWORDS	cell adhesion	21	4.77273	0.000670557	ICAM1, MPZL2, PTPRF, CLCA5, CTNND1, EFS, CDH1, ALCAM, LAMA1, LAMB3, LAMA3, PVRL1, DSG2, PKP1, PKP3, TGFBI, DSC2, LAMC2, PERP, CEACAM2, CEACAM1, CHL1	2.35482	0.176223	0.00964597	0.887299
Annotation Cluster 5	Enrichment Score: 4.136838147832899
Category	Term	Count	%	PValue	Genes	Fold Enrichment	Bonferroni	Benjamini	FDR
GOTERM_CC_FAT	GO:0043296~apical junction complex	16	3.63636	3.43266e-08	CLDN8, CLDN7, INADL, OCLN, CLDN4, CLDN3, CLDN10A, CLDN23, PKP1, DSG2, MARVELD2, PPL, PKP3, DSC2, PERP, TJP3	6.22903	7.20856e-06	7.20856e-06	4.33684e-05
GOTERM_CC_FAT	GO:0016327~apicolateral plasma membrane	16	3.63636	4.49984e-08	CLDN8, CLDN7, INADL, OCLN, CLDN4, CLDN3, CLDN10A, CLDN23, PKP1, DSG2, MARVELD2, PPL, PKP3, DSC2, PERP, TJP3	6.10808	9.44961e-06	4.72482e-06	5.68511e-05
GOTERM_CC_FAT	GO:0005911~cell-cell junction	20	4.54545	7.94771e-08	CLDN8, CLDN7, INADL, OCLN, CLDN4, CLDN3, GJB3, LMO7, CDH1, CLDN10A, CLDN23, PVRL1, PKP1, DSG2, MARVELD2, PPL, PKP3, DSC2, PERP, TJP3	4.54575	1.66901e-05	5.56338e-06	0.000100412
SP_PIR_KEYWORDS	Tight junction	10	2.27273	1.14467e-05	CLDN8, CLDN7, INADL, OCLN, CLDN4, CLDN3, MARVELD2, CLDN10A, TJP3, CLDN23	6.98541	0.00330265	0.000472476	0.015208
KEGG_PATHWAY	mmu04514:Cell adhesion molecules (CAMs)	14	3.18182	7.3562e-05	CLDN8, ICAM1, CLDN7, OCLN, PTPRF, CLDN4, CLDN3, H2-M10.4, CDH1, CLDN10A, CLDN23, ALCAM, SDC1, PVRL1	3.75278	0.00857014	0.00214946	0.0840248
GOTERM_CC_FAT	GO:0030057~desmosome	6	1.36364	0.000114993	PKP1, DSG2, PPL, PKP3, DSC2, PERP	11.7962	0.0238606	0.00267972	0.145185
INTERPRO	IPR017974:Claudin, conserved site	6	1.36364	0.000117602	CLDN8, CLDN7, CLDN4, CLDN3, CLDN10A, CLDN23	11.8737	0.0803274	0.0275266	0.177607
GOTERM_CC_FAT	GO:0005923~tight junction	10	2.27273	0.000123689	CLDN8, CLDN7, INADL, OCLN, CLDN4, CLDN3, MARVELD2, CLDN10A, TJP3, CLDN23	5.17378	0.0256419	0.0023587	0.156158
GOTERM_CC_FAT	GO:0070160~occluding junction	10	2.27273	0.000123689	CLDN8, CLDN7, INADL, OCLN, CLDN4, CLDN3, MARVELD2, CLDN10A, TJP3, CLDN23	5.17378	0.0256419	0.0023587	0.156158
GOTERM_BP_FAT	GO:0016338~calcium-independent cell-cell adhesion	6	1.36364	0.000133072	CLDN8, CLDN7, CLDN4, CLDN3, CLDN10A, CLDN23	11.584	0.19372	0.0107085	0.222895
SP_PIR_KEYWORDS	cell junction	23	5.22727	0.000150821	CLDN8, CLDN7, INADL, OCLN, CLDN4, CLDN3, CLCA5, GJB3, CDH1, CLDN10A, CLDN23, TNS4, COL17A1, DSG2, CADPS2, PKP1, MARVELD2, PPL, PKP3, DSC2, PERP, TJP3, GABRP	2.50013	0.0426541	0.0033475	0.200208
GOTERM_CC_FAT	GO:0030054~cell junction	27	6.13636	0.000161118	CLDN8, CLDN7, OCLN, CLDN4, CLDN3, LMO7, CDH1, COL17A1, PVRL1, MARVELD2, PPL, DMD, GABRP, INADL, CLCA5, GJB3, CLDN10A, CLDN23, TNS4, CADPS2, DSG2, PKP1, PKP3, DSC2, TJP3, PERP, PDZD2	2.25885	0.0332714	0.00281582	0.203367
INTERPRO	IPR006187:Claudin	6	1.36364	0.000391965	CLDN8, CLDN7, CLDN4, CLDN3, CLDN10A, CLDN23	9.32931	0.243561	0.0390916	0.590816
KEGG_PATHWAY	mmu04670:Leukocyte transendothelial migration	11	2.5	0.000533253	CLDN8, CLDN7, ICAM1, OCLN, VAV3, CLDN4, MAPK13, CLDN3, CTNND1, CLDN10A, CLDN23	3.81585	0.0604997	0.0103473	0.60764
UP_SEQ_FEATURE	region of interest:Interactions with TJP1, TJP2 and TJP3	4	0.909091	0.000558862	CLDN8, CLDN7, CLDN4, CLDN3	22.0069	0.482096	0.0459102	0.897519
INTERPRO	IPR004031:PMP-22/EMP/MP20/Claudin	6	1.36364	0.00129385	CLDN8, CLDN7, CLDN4, CLDN3, CLDN10A, CLDN23	7.25613	0.602205	0.0637233	1.93789
KEGG_PATHWAY	mmu04530:Tight junction	10	2.27273	0.0049873	CLDN8, CLDN7, INADL, OCLN, CLDN4, CLDN3, MYH14, CLDN10A, TJP3, CLDN23	3.05782	0.44288	0.0705124	5.55296
GOTERM_MF_FAT	GO:0042802~identical protein binding	12	2.72727	0.0660439	CEBPA, CLDN8, CLDN7, IKZF2, PVRL1, CLDN4, CLDN3, OLFML2A, TBX1, SDCBP2, CLDN10A, CLDN23	1.82069	1	0.620679	62.113
